# Supplementary material for: Comprehensive Profiling of Human Urinary Mercapturic Acid Conjugates Associated with Exposure to Reactive Chemical Species Using Enzymatic Deacetylation and High-Resolution Mass Spectrometry
Source: Anal Chem. 2026 Jun 17;98(25):18406–20. doi: 10.1021/acs.analchem.5c08181 (PMC13325442; doi:10.1021/acs.analchem.5c08181)
Supplement: Supplementary file 2 [file ac5c08181_si_002.xlsx]

## Sheet: MAC_support_information_table4
The names of the compounds refer to the parent compound of generated MAC structures.
When MAC is associated with multiple parent compounds, separate parent compounds with semicolons.
Lot	m/z	RT(min)	Expected parent compounds of mapped MACs	Precursor formula of MAC	SMILES of MAC	CSI:FingerIDScore	Paired t-test p-values (fourth day)	Paired t-test p-values (fifth day)	Benjamini–Hochberg q-values (fourth day)	Benjamini–Hochberg q-values (fifth day)
8233	190.018	1.1	Formic acid	C6H9NO4S	CC(=O)NC(CSC=O)C(=O)O	-83.214	0.74736	0.0305969	0.895593	0.772596
8234	190.018	1	Formic acid	C6H9NO4S	CC(=O)NC(CSC=O)C(=O)O	-83.319	0.277363	0.574503	0.684911	0.897939
9701	201.035	1	Indobufen	C7H10N2O3S	CC(=O)NC(CSC=C=N)C(=O)O	-61.516	0.163364	0.100128	0.612806	0.772596
9860	202.054	4.9	Bromoacetone	C8H13NO3S	CC=CSCC(C(=O)O)NC(=O)C	-150.637	0.63721	0.854416	0.858885	0.965785
9862	202.054	5.4	Bromoacetone	C8H13NO3S	CC=CSCC(C(=O)O)NC(=O)C	-114.541	0.427273	0.696415	0.768507	0.936539
9863	202.054	5.2	Bromoacetone	C8H13NO3S	CC=CSCC(C(=O)O)NC(=O)C	-114.541	0.427352	0.661237	0.768507	0.934677
9964	203.05	1	Acetonitrile	C7H12N2O3S	CC(=N)SCC(NC(C)=O)C(=O)O	-105.359	0.443747	0.00744238	0.776433	0.772596
10084	204.033	1.1	1,1,2,2-Tetrachloroethane	C7H11NO4S	CC(=O)NC(CSC=CO)C(=O)O	-56.241	0.870625	0.186587	0.948055	0.772596
10098	204.07	5	2-Bromopropane	C8H15NO3S	CC(C)SCC(C(=O)O)NC(=O)C	-93.418	0.88456	0.38386	0.949584	0.809869
10099	204.07	5.4	1-bromopropane	C8H15NO3S	CCCSC[C@@H](C(=O)O)NC(=O)C	-102.814	0.707211	0.0775361	0.887419	0.772596
10100	204.07	4.6	2-Bromopropane	C8H15NO3S	CC(C)SCC(C(=O)O)NC(=O)C	-110.326	0.321052	0.727436	0.722402	0.943405
10102	204.07	4.4	2-Bromopropane	C8H15NO3S	CC(C)SCC(C(=O)O)NC(=O)C	-210.585	0.426937	0.160976	0.768507	0.772596
11198	214.027	4.5	Cyanogen	C7H9N3O3S	CC(=O)NC(CSC(=N)C#N)C(=O)O	-182.647	0.725136	0.536781	0.889642	0.883196
11199	214.027	4.3	Cyanogen	C7H9N3O3S	CC(=O)NC(CSC(=N)C#N)C(=O)O	-171.874	0.757396	0.956783	0.902064	0.987016
11200	214.028	5.1	Cyanogen	C7H9N3O3S	CC(=O)NC(CSC(=N)C#N)C(=O)O	-165.004	0.322604	0.820122	0.722871	0.962405
11629	216.033	1.1	Tris(2-chloroisopropyl)phosphate;bis(2-Chloro-1-methylethyl) ether	C8H11NO4S	C=C=C(O)SCC(NC(C)=O)C(=O)O	-143.21	0.864386	0.537693	0.948055	0.883196
11630	216.034	1.4	Tris(2-chloroisopropyl)phosphate;bis(2-Chloro-1-methylethyl) ether	C8H11NO4S	C=C=C(O)SCC(NC(C)=O)C(=O)O	-119.294	0.422405	0.478394	0.766306	0.858473
11639	216.07	5.7	1-Iodobutane	C9H15NO3S	CC(=O)NC(CSCCC=C)C(=O)O	-98.983	0.869808	0.130611	0.948055	0.772596
11973	218.049	1.4	Tris(2-chloroisopropyl)phosphate;bis(2-Chloro-1-methylethyl) ether	C8H13NO4S	CC=C(O)SCC(NC(C)=O)C(=O)O	-104.975	0.882602	0.199269	0.948685	0.777296
11974	218.049	1.9	Tris(2-chloroisopropyl)phosphate;bis(2-Chloro-1-methylethyl) ether	C8H13NO4S	CC=C(O)SCC(NC(C)=O)C(=O)O	-87.399	0.270119	0.717706	0.680022	0.943405
11975	218.049	1.1	Tris(2-chloroisopropyl)phosphate;bis(2-Chloro-1-methylethyl) ether	C8H13NO4S	CC=C(O)SCC(NC(C)=O)C(=O)O	-115.517	0.602605	0.26783	0.845122	0.780946
11976	218.049	2.2	Tris(2-chloroisopropyl)phosphate;bis(2-Chloro-1-methylethyl) ether	C8H13NO4S	CC=C(O)SCC(NC(C)=O)C(=O)O	-96.811	0.603828	0.840749	0.845122	0.964015
11990	218.085	5.7	2-Chlorobutane	C9H17NO3S	CCC(C)SCC(C(=O)O)NC(=O)C	-255.198	0.609043	0.268167	0.845672	0.780946
12227	220.028	1.2	TCE epoxide	C7H11NO5S	CC(=O)NC(CSC(O)=CO)C(=O)O	-106.744	0.197878	0.857544	0.652237	0.965785
12228	220.028	1	TCE epoxide	C7H11NO5S	CC(=O)NC(CSC(O)=CO)C(=O)O	-84.904	0.172516	0.940438	0.632557	0.980782
12230	220.045	1	1,3-Difluoroacetone	C8H12FNO3S	CC(=O)NC(CSC=CCF)C(=O)O	-144.434	0.600415	0.924957	0.845122	0.980626
12241	220.065	3.6	1-propane thiol	C8H15NO4S	CCCS(=O)CC(C(=O)O)NC(=O)C	-144.454	0.0789638	0.857499	0.612806	0.965785
12242	220.065	3.8	1-propane thiol	C8H15NO4S	CCCS(=O)CC(C(=O)O)NC(=O)C	-157.622	0.232134	0.826375	0.666501	0.964015
12243	220.065	1.7	1-propane thiol	C8H15NO4S	CCCS(=O)CC(C(=O)O)NC(=O)C	-128.815	0.533554	0.131491	0.80687	0.772596
12244	220.065	1.2	1-propane thiol	C8H15NO4S	CCCS(=O)CC(C(=O)O)NC(=O)C	-109.144	0.603441	0.0533868	0.845122	0.772596
12245	220.065	1.5	1-propane thiol	C8H15NO4S	CCCS(=O)CC(C(=O)O)NC(=O)C	-128.815	0.758198	0.11093	0.902064	0.772596
12246	220.065	3	1-propane thiol	C8H15NO4S	CCCS(=O)CC(C(=O)O)NC(=O)C	-203.053	0.37857	0.136878	0.739526	0.772596
12247	220.065	4.1	1-propane thiol	C8H15NO4S	CCCS(=O)CC(C(=O)O)NC(=O)C	-173.043	0.0310268	0.417682	0.559142	0.823349
12248	220.065	2	1-propane thiol	C8H15NO4S	CCCS(=O)CC(C(=O)O)NC(=O)C	-143.069	0.069753	0.513125	0.612806	0.870201
12249	220.065	2.3	1-propane thiol	C8H15NO4S	CCCS(=O)CC(C(=O)O)NC(=O)C	-154.803	0.395498	0.828842	0.746074	0.964015
12887	227.05	4.8	Butyronitrile	C9H12N2O3S	C=C(CC#N)SCC(NC(C)=O)C(=O)O	-176.973	0.22205	0.734652	0.665126	0.944656
13402	230.086	6.6	1-Pentene	C10H17NO3S	C=C(CCC)SCC(NC(C)=O)C(=O)O	-120.015	0.231756	0.346875	0.666501	0.78316
13533	231.081	4.3	1-(2-Chloroethyl)aziridine	C9H16N2O3S	CC(=O)NC(CSCCN1CC1)C(=O)O	-234.861	0.544911	0.227647	0.810925	0.777296
13534	231.081	4.1	1-(2-Chloroethyl)aziridine	C9H16N2O3S	CC(=O)NC(CSCCN1CC1)C(=O)O	-330.199	0.263416	0.240339	0.680022	0.777296
13662	232.028	1.1	1,1,2,2-(4,4',4'',4'''-Tetraglycidyloxyphenyl)ethane;1,4-Butanediol diglycidyl ether;2,2',2''-[Methanetriyltris(benzene-4,1-diyloxymethanediyl)]trioxirane;2,2'-[Cyclohexane-1,4-diylbis(methanediyloxymethanediyl)]dioxirane;2,2-Bis[4-(2,3-epoxypropoxy)phenyl]propane;2,3-Epoxypropyl 4-(2-methoxyethyl)phenyl ether;2-Ethylhexyl glycidyl ether;4,4'-Methylenebis(N,N-diglycidylaniline);4-(Diglycidylamino…	C8H11NO5S	C=C(SCC(NC(C)=O)C(=O)O)C(=O)O	-187.483	0.148554	0.410915	0.612806	0.823349
13663	232.028	1.4	1-Chloropropan-2-one;Allyl 3-chloro-2-hydroxypropyl ether;Bromoacetone;Chloracetone	C8H11NO5S	CC(=O)NC(CSCC(=O)C=O)C(=O)O	-156.518	0.0735133	0.869465	0.612806	0.965785
13664	232.029	1.7	1-Chloropropan-2-one;Allyl 3-chloro-2-hydroxypropyl ether;Bromoacetone;Chloracetone	C8H11NO5S	CC(=O)NC(CSCC(=O)C=O)C(=O)O	-156.518	0.121392	0.202303	0.612806	0.777296
13877	234.044	2	3-Bromo-1-propanol;3-Chloro-1-propanol;Allyl 3-chloro-2-hydroxypropyl ether;Mefenorex	C8H13NO5S	CC(=O)NC(CSCC(O)C=O)C(=O)O	-142.075	0.0298853	0.822323	0.550279	0.963357
13878	234.044	1.2	3-Bromo-1-propanol;3-Chloro-1-propanol;Allyl 3-chloro-2-hydroxypropyl ether;Mefenorex	C8H13NO5S	CC(=O)NC(CSCC(O)C=O)C(=O)O	-180.497	0.369675	0.370849	0.738649	0.798235
13879	234.044	2.1	3-Bromo-1-propanol;3-Chloro-1-propanol;Allyl 3-chloro-2-hydroxypropyl ether;Mefenorex	C8H13NO5S	CC(=O)NC(CSCC(O)C=O)C(=O)O	-142.075	0.0364589	0.940393	0.574459	0.980782
13890	234.08	4	But-2-ene	C9H17NO4S	CC(C(C)SCC(C(=O)O)NC(=O)C)O	-213.593	0.0907885	0.193157	0.612806	0.772596
13891	234.08	4.5	1,2-Epoxybutane;1-Butene	C9H17NO4S	CCC(CO)SCC(NC(C)=O)C(=O)O	-250.554	0.198981	0.461293	0.652237	0.848641
13893	234.08	2.8	1-Iodobutane	C9H17NO4S	CCC(CSCC(C(=O)O)NC(=O)C)O	-112.768	0.758287	0.168449	0.902064	0.772596
13894	234.081	3.8	But-2-ene	C9H17NO4S	CC(C(C)SCC(C(=O)O)NC(=O)C)O	-213.593	0.117633	0.115932	0.612806	0.772596
13895	234.081	4.3	1-Iodobutane	C9H17NO4S	CCC(CSCC(C(=O)O)NC(=O)C)O	-166.65	0.714986	0.108102	0.889642	0.772596
13896	234.081	2.4	1,2-Epoxybutane;1-Butene	C9H17NO4S	CCC(CO)SCC(NC(C)=O)C(=O)O	-164.406	0.95158	0.590971	0.979444	0.911753
13897	234.081	2.6	1-Iodobutane	C9H17NO4S	CCC(CSCC(C(=O)O)NC(=O)C)O	-112.768	0.111654	0.121601	0.612806	0.772596
13898	234.081	3.1	1-Iodobutane	C9H17NO4S	CCC(CSCC(C(=O)O)NC(=O)C)O	-147.644	0.113939	0.610424	0.612806	0.919981
13964	235.022	1.466	Isobornyl thiocyanoacetate;Methyl thiocyanate;Thanite	C7H12N2O3S2	CSC(=N)SCC(NC(C)=O)C(=O)O	-148.775	0.393668	0.940617	0.744279	0.980782
13965	235.023	0.988	Isobornyl thiocyanoacetate;Methyl thiocyanate;Thanite	C7H12N2O3S2	CSC(=N)SCC(NC(C)=O)C(=O)O	-94.624	0.193757	0.680048	0.65124	0.936539
14088	236.06	1.1	1,1,2,2-(4,4',4'',4'''-Tetraglycidyloxyphenyl)ethane;1,4-Butanediol diglycidyl ether;2,2',2''-[Methanetriyltris(benzene-4,1-diyloxymethanediyl)]trioxirane;2,2'-[Cyclohexane-1,4-diylbis(methanediyloxymethanediyl)]dioxirane;2,2-Bis[(prop-2-en-1-yloxy)methyl]butan-1-ol;2,2-Bis[4-(2,3-epoxypropoxy)phenyl]propane;2,3-Epoxypropyl 4-(2-methoxyethyl)phenyl ether;2-Ethylhexyl glycidyl ether;4,4'-Methylene…	C8H15NO5S	CC(=O)NC(CSC(CO)CO)C(=O)O	-177.352	0.849353	0.472229	0.947829	0.851018
14090	236.06	1.2	1,1,2,2-(4,4',4'',4'''-Tetraglycidyloxyphenyl)ethane;1,4-Butanediol diglycidyl ether;2,2',2''-[Methanetriyltris(benzene-4,1-diyloxymethanediyl)]trioxirane;2,2'-[Cyclohexane-1,4-diylbis(methanediyloxymethanediyl)]dioxirane;2,2-Bis[(prop-2-en-1-yloxy)methyl]butan-1-ol;2,2-Bis[4-(2,3-epoxypropoxy)phenyl]propane;2,3-Epoxypropyl 4-(2-methoxyethyl)phenyl ether;2-Ethylhexyl glycidyl ether;4,4'-Methylene…	C8H15NO5S	CC(=O)NC(CSC(CO)CO)C(=O)O	-177.352	0.83611	0.703854	0.941496	0.941666
14762	242.011	0.9	1,1,2-Trichloro-1,2,2-trifluoroethane;Chloropentafluoroethane;Chlorotrifluoroethylene	C7H8F3NO3S	CC(=O)NC(CSC(F)=C(F)F)C(=O)O	-191.613	0.0172646	0.0859419	0.485748	0.772596
14883	243.044	3	(Z)-2-Butenenitrile	C9H12N2O4S	C=C(SCC(NC(C)=O)C(=O)O)C(O)C#N	-209.265	0.0899512	0.59948	0.612806	0.914756
14885	243.044	2.7	Dihydromaleimide beta-D-glucoside	C9H12N2O4S	CC(=O)NC(CSC1=CNC(=O)C1)C(=O)O	-202.394	0.0182401	0.897028	0.485748	0.979101
14887	243.045	1.1	(Z)-2-Butenenitrile	C9H12N2O4S	CC(=O)NC(CSC(C#N)=CCO)C(=O)O	-134.689	0.573869	0.541974	0.838047	0.883196
15071	244.028	1.1	(+)-Metazocine fumarate (2:1);(-)-Metazocine fumarate (1:1);(E)-4-[[(1R)-2-[[(2R)-2-(2-Adamantyloxycarbonylamino)-3-(1H-indol-3-yl)-2-methylpropanoyl]amino]-1-phenylethyl]amino]-4-oxobut-2-enoic acid;(S)-(+)-Dimethindene maleate;(Z)-4-Methoxy-4-oxobut-2-enoic acid;1-Benzylpiperazine difumarate;2,5-Furandione;3-Aminopropionitrile fumarate;4-Ethoxy-4-oxobut-2-enoic acid;8-Ammonio-1,2,3,4-tetrahydro…	C9H11NO5S	CC(=O)NC(CSC(=C=O)CC=O)C(=O)O	-188.875	0.0881637	0.94804	0.612806	0.982852
15074	244.029	4.3	(+)-Metazocine fumarate (2:1);(-)-Metazocine fumarate (1:1);(E)-4-[[(1R)-2-[[(2R)-2-(2-Adamantyloxycarbonylamino)-3-(1H-indol-3-yl)-2-methylpropanoyl]amino]-1-phenylethyl]amino]-4-oxobut-2-enoic acid;(S)-(+)-Dimethindene maleate;(Z)-4-Methoxy-4-oxobut-2-enoic acid;1-Benzylpiperazine difumarate;2,5-Furandione;3-Aminopropionitrile fumarate;4-Ethoxy-4-oxobut-2-enoic acid;8-Ammonio-1,2,3,4-tetrahydro…	C9H11NO5S	CC(=O)NC(CSC(=C=O)CC=O)C(=O)O	-201.136	0.199863	0.408659	0.652237	0.823349
15081	244.065	5.3	2,4-Pentadienal;5-Methyl-2(3H)-furanone;cis-Acetylacrylate	C10H15NO4S	CC=C(CC=O)SCC(NC(C)=O)C(=O)O	-175.061	0.622386	0.74502	0.854394	0.946739
15230	245.06	1.4	N,N-Dimethylacrylamide;N-NITROSOMORPHOLINE	C9H14N2O4S	C=C(SCC(NC(C)=O)C(=O)O)C(=O)NC	-166.999	0.586828	0.781479	0.845122	0.94899
15407	246.044	1.6	Afatinib	C9H13NO5S	C=C(CC(=O)[O-])SCC(NC(C)=O)C(=O)O	-84.157	0.155737	0.0622057	0.612806	0.772596
15408	246.044	2.3	2-Methylpropanoyl chloride	C9H13NO5S	CC(=O)NC(CSC(=O)C(C)C=O)C(=O)O	-135.129	0.117323	0.0689094	0.612806	0.772596
15410	246.044	1.4	Butyryl chloride	C9H13NO5S	C=CC(O)C(=O)SCC(NC(C)=O)C(=O)O	-125.816	0.159658	0.557471	0.612806	0.891913
15413	246.062	1.1	Flazalone	C10H14FNO3S	C=C(SCC(NC(C)=O)C(=O)O)C(F)=CC	-170.492	0.330772	0.399059	0.72927	0.814658
15431	246.08	3.3	3-Methyl-2-butenyl-(-)-piperitol;xi-2,3-Dihydro-3-methylfuran	C10H17NO4S	CC(=O)NC(CSC(=CO)C(C)C)C(=O)O	-114.692	0.451028	0.931882	0.7765	0.980782
15432	246.08	3.2	3-Methyl-2-butenyl-(-)-piperitol;xi-2,3-Dihydro-3-methylfuran	C10H17NO4S	CC(=O)NC(CSC(=CO)C(C)C)C(=O)O	-114.692	0.530146	0.797863	0.804011	0.95362
15436	246.081	5	1,4-Pentadien-3-one;1-Bromopentane;1-Iodopentane;1-Penten-3-one;Ethyl vinyl ketone	C10H17NO4S	CCC(=O)CCSCC(NC(C)=O)C(=O)O	-147.923	0.212902	0.417713	0.659337	0.823349
15437	246.081	4	3-Methyl-3-buten-2-one	C10H17NO4S	CC(=O)NC(CSCC(C)C(C)=O)C(=O)O	-147.086	0.764468	0.267983	0.906868	0.780946
15693	248.024	1.1	3-Chloro-2-hydroxypropanoic acid;3-Chloropropanoic acid;Fluocortolone caproate	C8H11NO6S	CC(=O)NC(CSCC(=O)C(=O)O)C(=O)O	-205.222	0.332103	0.670603	0.72927	0.934677
15709	248.06	3.4	Ethyl chloroacetate	C9H15NO5S	CCOC(=O)CSCC(C(=O)O)NC(=O)C	-109.25	0.273042	0.670937	0.683862	0.934677
15710	248.06	4.1	4-Amino-2,6-dinitrotoluene	C9H15NO5S	CC(=O)NC(CSCCCC(=O)O)C(=O)O	-108.947	0.119421	0.906227	0.612806	0.980626
15711	248.06	1.1	Crotonaldehyde	C9H15NO5S	CC(CC(=O)O)SC[C@@H](C(=O)O)NC(=O)C	-159.938	0.444593	0.403606	0.776433	0.817834
15712	248.06	3.1	4-Amino-2,6-dinitrotoluene	C9H15NO5S	CC(=O)NC(CSCCCC(=O)O)C(=O)O	-158.926	0.459443	0.992635	0.780264	0.996838
15715	248.06	1.3	2-Methylpropanoyl chloride	C9H15NO5S	CC(=O)NC(CSC(=O)C(C)(C)O)C(=O)O	-159.938	0.135385	0.718554	0.612806	0.943405
15716	248.06	3.6	Ethyl chloroacetate	C9H15NO5S	CCOC(=O)CSCC(C(=O)O)NC(=O)C	-109.25	0.433359	0.993307	0.769508	0.996838
15718	248.06	1.5	3-Chlorobutanoic acid	C9H15NO5S	CC(CC(=O)O)SCC(C(=O)O)NC(=O)C	-197.532	0.115352	0.0217595	0.612806	0.772596
15728	248.096	4.8	2-Pentene	C10H19NO4S	CCC(O)C(C)SCC(NC(C)=O)C(=O)O	-118.304	0.057403	0.924607	0.612806	0.980626
15729	248.096	4.9	2-Pentene	C10H19NO4S	CCC(O)C(C)SCC(NC(C)=O)C(=O)O	-118.304	0.107434	0.771817	0.612806	0.946739
15730	248.096	4.2	1-Chloro-2-butanol	C10H19NO4S	CCC(CSCC(C(=O)OC)NC(=O)C)O	-180.4	0.30592	0.303166	0.715785	0.780946
15733	248.096	4.5	1-Chloro-2-butanol	C10H19NO4S	CCC(CSCC(C(=O)OC)NC(=O)C)O	-448.399	0.444427	0.15642	0.776433	0.772596
15734	248.096	4.1	1-Chloro-2-butanol	C10H19NO4S	CCC(CSCC(C(=O)OC)NC(=O)C)O	-180.4	0.145413	0.286966	0.612806	0.780946
15840	249.055	1.1	Thiopeptin	C8H14N2O5S	CC(=O)NC(CSCC(C(=O)O)N)C(=O)O	-160.91	0.525622	0.999837	0.804011	0.999837
15922	250.039	1.4	1,1,2,2-(4,4',4'',4'''-Tetraglycidyloxyphenyl)ethane;1,4-Butanediol diglycidyl ether;2,2',2''-[Methanetriyltris(benzene-4,1-diyloxymethanediyl)]trioxirane;2,2'-[Cyclohexane-1,4-diylbis(methanediyloxymethanediyl)]dioxirane;2,2-Bis[4-(2,3-epoxypropoxy)phenyl]propane;2,3-Epoxypropyl 4-(2-methoxyethyl)phenyl ether;2-Ethylhexyl glycidyl ether;4,4'-Methylenebis(N,N-diglycidylaniline);4-(Diglycidylamino…	C8H13NO6S	CC(=O)NC(CSC(CO)C(=O)O)C(=O)O	-139.323	0.504184	0.779088	0.796724	0.94899
15923	250.04	1.1	Methoxymalic acid	C8H13NO6S	CC(=O)NC(CSC(O)CC(=O)O)C(=O)O	-182.071	0.300932	0.933963	0.71134	0.980782
15928	250.055	3.4	2-Chloroethyl ethyl sulfide	C9H17NO3S2	CCSCCSCC(C(=O)O)NC(=O)C	-117.48	0.957937	0.570683	0.980144	0.897939
15930	250.055	4.1	2-Chloroethyl ethyl sulfide	C9H17NO3S2	CCSCCSCC(C(=O)O)NC(=O)C	-106.076	0.139111	0.692053	0.612806	0.936539
15931	250.056	3.6	2-Chloroethyl ethyl sulfide	C9H17NO3S2	CCSCCSCC(C(=O)O)NC(=O)C	-117.48	0.314739	0.399154	0.718752	0.814658
15933	250.058	6.6	2-Chloroethyl ethyl sulfide	C9H17NO3S2	CCSCCSCC(C(=O)O)NC(=O)C	-137.597	0.744993	0.599941	0.895593	0.914756
16140	252.04	1	1-Propanethiol;3-Mercapto-1-propanol	C8H15NO4S2	CC(=O)NC(CSSCCCO)C(=O)O	-125.271	0.0752381	0.904644	0.612806	0.980626
16265	253.05	5.5	Forchlorfenuron	C10H12N3O3S	CC(=O)NC(CSc1cc([NH])ccn1)C(=O)O	-242.407	0.873791	0.0698788	0.948055	0.772596
16267	253.051	6	Forchlorfenuron	C10H12N3O3S	CC(=O)NC(CSc1cc([NH])ccn1)C(=O)O	-268.268	0.650189	0.240439	0.867259	0.777296
16269	253.051	7	Forchlorfenuron	C10H12N3O3S	CC(=O)NC(CSc1cc([NH])ccn1)C(=O)O	-311.919	0.320028	0.97616	0.722402	0.991376
16270	253.051	7.3	Forchlorfenuron	C10H12N3O3S	CC(=O)NC(CSc1cc([NH])ccn1)C(=O)O	-378.945	0.130179	0.987091	0.612806	0.995316
16418	254.086	1.9	(3E,5Z)-1,3,5-Heptatriene	C12H17NO3S	C=C/C=C/C(=CC)SCC(NC(C)=O)C(=O)O	-170.392	0.013466	0.762887	0.485748	0.946739
16740	256.029	1.3	2,3-Dihydroxy-2,4-cyclopentadien-1-one	C10H11NO5S	CC(=O)NC(CSC1=C=C(O)C(=O)C1)C(=O)O	-160.355	0.191579	0.305928	0.646484	0.781667
16742	256.029	1.6	2,3-Dihydroxy-2,4-cyclopentadien-1-one	C10H11NO5S	CC(=O)NC(CSC1=C=C(O)C(=O)C1)C(=O)O	-160.355	0.957312	0.344269	0.980144	0.78316
16885	257.06	4.2	(2Z)-2-Pentenenitrile;2-Hydroxypent-3-enenitrile	C10H14N2O4S	CC=C(SCC(NC(C)=O)C(=O)O)C(O)C#N	-182.193	0.148701	0.758839	0.612806	0.946739
17118	258.044	4.4	2H-Pyran-2-one	C10H13NO5S	CC(=O)NC(CSC(C=CC=O)=CO)C(=O)O	-240.292	0.125495	0.634255	0.612806	0.927321
17123	258.044	1.8	cis-Acetylacrylate	C10H13NO5S	CC(=O)CC(=C=O)SCC(NC(C)=O)C(=O)O	-193.534	0.594839	0.748668	0.845122	0.946739
17285	259.075	2.7	N-butylformamide	C10H16N2O4S	C=C(CCN=CO)SCC(NC(C)=O)C(=O)O	-176.904	0.236417	0.812948	0.668145	0.962405
17286	259.075	1.5	2-Hydroxypent-3-enenitrile	C10H16N2O4S	CC=CC(O)C(=N)SCC(NC(C)=O)C(=O)O	-144.075	0.370074	0.846182	0.738649	0.965785
17287	259.075	1.8	N-butylformamide	C10H16N2O4S	C=C(CCN=CO)SCC(NC(C)=O)C(=O)O	-160.8	0.369014	0.612983	0.738649	0.920561
17288	259.075	2.1	2-Aminomuconic acid semialdehyde	C10H16N2O4S	CC(=O)NC(CSC(=CCN)CC=O)C(=O)O	-184.544	0.95392	0.767118	0.980144	0.946739
17289	259.075	4.3	N-butylformamide	C10H16N2O4S	C=C(CCN=CO)SCC(NC(C)=O)C(=O)O	-292.07	0.62096	0.300262	0.854394	0.780946
17290	259.075	5.2	(2Z)-2-Pentenenitrile	C10H16N2O4S	CCC(O)C(C#N)SCC(NC(C)=O)C(=O)O	-247.591	0.012178	0.248575	0.485748	0.779788
17291	259.076	3.2	N-butylformamide	C10H16N2O4S	C=C(CCN=CO)SCC(NC(C)=O)C(=O)O	-175.48	0.824995	0.470324	0.940052	0.84939
17292	259.076	2.5	Cyanohydroxybutene	C10H16N2O4S	CCC=C(O)C(=N)SCC(NC(C)=O)C(=O)O	-278.229	0.811103	0.212165	0.93343	0.777296
17294	259.076	5.1	(2Z)-2-Pentenenitrile	C10H16N2O4S	CCC(O)C(C#N)SCC(NC(C)=O)C(=O)O	-247.591	0.495496	0.670094	0.791644	0.934677
17295	259.076	3.7	(2Z)-2-Pentenenitrile	C10H16N2O4S	CCC(SCC(NC(C)=O)C(=O)O)C(O)C#N	-158.398	0.0661321	0.0948455	0.612806	0.772596
17337	259.112	5.1	Dipropylamine	C11H20N2O3S	C=C(CNCCC)SCC(NC(C)=O)C(=O)O	-193.433	0.821419	0.180675	0.937657	0.772596
17512	260.033	3.3	(3-Chlorophenyl)hydrazonomalononitrile;Carbonyl cyanide chlorophenylhydrazone;Carbonyl cyanide m-chlorophenyl hydrazone;Carbonyl cyanide p-trifluoromethoxyphenylhydrazone;Carbonyl cyanide-p-trifluoromethoxyphenylhydrazone;Levosimendan;Mesoxalonitrile;Simendan	C8H11N3O5S	CC(=O)NC(CSC(=N)C(=O)C(N)=O)C(=O)O	-278.263	0.682771	0.0211737	0.877552	0.772596
17526	260.041	1	(+/-)-2-Pentanethiol	C10H15NO3S2	C=CCC(=C)SSCC(NC(C)=O)C(=O)O	-107.931	0.451772	0.274297	0.7765	0.780946
17528	260.058	1	alpha-Angelica lactone	C10H15NO5S	CC(=O)NC(CSC(CC=O)=C(C)O)C(=O)O	-133.681	0.916288	0.771065	0.963534	0.946739
17530	260.059	4.6	5-Methyl-2(3H)-furanone;Cis,trans-muconate;cis,cis-Muconic acid;cis-Acetylacrylate;trans-trans-Muconic acid	C10H15NO5S	CC=C(CC(=O)O)SCC(NC(C)=O)C(=O)O	-161.415	0.959389	0.926684	0.98022	0.980626
17531	260.06	3.8	Valeryl chloride	C10H15NO5S	C=C(O)CCC(=O)SCC(NC(C)=O)C(=O)O	-165.3	0.72013	0.441391	0.889642	0.840547
17532	260.06	4.2	5-Methyl-2(3H)-furanone;Cis,trans-muconate;cis,cis-Muconic acid;cis-Acetylacrylate;trans-trans-Muconic acid	C10H15NO5S	CC=C(CC(=O)O)SCC(NC(C)=O)C(=O)O	-161.712	0.746015	0.120316	0.895593	0.772596
17545	260.096	4.9	1-Bromohexane;1-Iodohexane	C11H19NO4S	C=C(O)CCCCSCC(NC(C)=O)C(=O)O	-123.402	0.836168	0.319557	0.941496	0.78316
17547	260.096	4.8	1-Bromohexane;1-Iodohexane	C11H19NO4S	C=C(O)CCCCSCC(NC(C)=O)C(=O)O	-123.402	0.962525	0.319875	0.98224	0.78316
17665	261.054	1.1	alpha-Aminobutyric acid	C9H14N2O5S	C=C(SCC(NC(C)=O)C(=O)O)[C@H](N)C(=O)O	-110.348	0.87048	0.159834	0.948055	0.772596
17666	261.055	1	alpha-Aminobutyric acid	C9H14N2O5S	C=C(SCC(NC(C)=O)C(=O)O)[C@H](N)C(=O)O	-103.657	0.355777	0.717888	0.738649	0.943405
17814	262.033	3.6	Haloperidol;Loperamide;Reduced haloperidol	C10H14ClNO3S	C=C(SCC(NC(C)=O)C(=O)O)C(Cl)=CC	-229.229	0.980784	0.992476	0.986608	0.996838
17821	262.039	1.1	2-Butenoic acid;Mucochloric acid	C9H13NO6S	CC(=O)NC(CSC(C=O)CC(=O)O)C(=O)O	-124.545	0.759672	0.584169	0.902444	0.902903
17827	262.056	1	Isopentyl mercaptan	C10H17NO3S2	C=C(C)CCSSCC(NC(C)=O)C(=O)O	-147.958	0.562371	0.665707	0.824098	0.934677
17830	262.074	1	(+)-Praeruptorin A;(1(10)E,4E,6a,8b)-8-Angeloyloxy-14-oxo-1(10),4,11(13)-germacratrien-12,6-olide;(1E,4Z,6a,8b,10a)-8-Angeloyloxy-10,15-dihydroxy-3-oxo-1,4,11(13)-germacratrien-12,6-olide;(1R,3R,4R,5S,6S,8x)-1-Acetoxy-8-angeloyloxy-3,4-epoxy-5-hydroxy-7(14),10-bisaboladien-2-one;(1S,3S,4S,5R,6x,8x)-1,5-Diacetoxy-8-angeloyloxy-3,4-epoxy-7(14),10-bisaboladien-2-one;(3Z)-Hex-3-en-1-yl (2E)-2-methylb…	C10H17NO5S	CC(=O)NC(CSC(C)C(C)C(=O)O)C(=O)O	-166.8	0.664272	0.503129	0.868269	0.869695
17832	262.075	4.6	3-Methyl-2-butenyl-(-)-piperitol	C10H17NO5S	CC(=O)NC(CSC(=CO)C(C)(C)O)C(=O)O	-164.585	0.163963	0.297691	0.612806	0.780946
17833	262.075	4.9	2-Ethylacrylic acid;2-Ethylacryloylcarnitine	C10H17NO5S	CCC(CSCC(NC(C)=O)C(=O)O)C(=O)O	-145.781	0.155379	0.544416	0.612806	0.885055
17834	262.075	5.1	2-Ethylacrylic acid;2-Ethylacryloylcarnitine	C10H17NO5S	CCC(CSCC(NC(C)=O)C(=O)O)C(=O)O	-145.781	0.329424	0.662644	0.72927	0.934677
17835	262.075	4.3	3-Methyl-2-butenyl-(-)-piperitol	C10H17NO5S	CC(=O)NC(CSC(=CO)C(C)(C)O)C(=O)O	-179.173	0.201881	0.754913	0.652645	0.946739
17836	262.076	3.8	(+)-Brusatol;(4Z,9a)-9-(3-Methyl-2-butenoyloxy)-4,10(14)-oplopadien-3-one;(R)-Heraclenol 2'-(3-methyl-2-butenoate);1-(3-Methyl-2-butenoyl)-6-apiosylglucose;2-Methylbutyl 3-methyl-2-butenoate;2-Phenylethyl 3-methyl-2-butenoate;3,3-Dimethylacrylic acid;3-Methylbut-2-enoylcarnitine;3-Methylcrotonylglycine;9alpha-(3-Methyl-2E-butenoyloxy)-4S-hydroxy-10(14)-oplopen-3-one 4-acetate;Binapacryl;Blumealac…	C10H17NO5S	CC(=O)NC(CSC(C)(C)CC(=O)O)C(=O)O	-154.621	0.241656	0.0655853	0.6748	0.772596
17852	262.111	6	1-Bromohexane;1-Iodohexane	C11H21NO4S	CC(=O)NC(CSCCCCC(C)O)C(=O)O	-187.023	0.106406	0.91292	0.612806	0.980626
17853	262.112	5.8	1-Bromohexane;1-Iodohexane	C11H21NO4S	CCC(O)CCCSCC(NC(C)=O)C(=O)O	-155.962	0.0579716	0.574191	0.612806	0.897939
18134	264.054	1.1	Afatinib	C9H15NO6S	CC(=O)NC(CSC(CO)CC(=O)[O-])C(=O)O	-198.848	0.477092	0.456735	0.787081	0.846497
18135	264.055	1.5	1,2-Bis(2-chloroethoxy)ethane	C9H15NO6S	CC(=O)NC(CSCCOCC(=O)O)C(=O)O	-179.296	0.663959	0.328339	0.868269	0.78316
18137	264.07	5.1	Flazalone	C10H16FNO4S	CC=C(F)C(CO)SCC(NC(C)=O)C(=O)O	-147.211	0.160194	0.827499	0.612806	0.964015
18375	266.001	1.3	Methyl isothiocyanate	C7H11N2O5S2	CC(=O)NC(CSC(=S=O)[N+](C)[O-])C(=O)O	-163.007	0.528224	0.237302	0.804011	0.777296
18377	266.005	1.1	Methyl isothiocyanate	C7H11N2O5S2	CC(=O)NC(CSC(=S=O)[N+](C)[O-])C(=O)O	-143.608	0.448593	0.786924	0.7765	0.95082
18378	266.005	1.3	Methyl isothiocyanate	C7H11N2O5S2	CC(=O)NC(CSC(=S=O)[N+](C)[O-])C(=O)O	-156.847	0.809589	0.696799	0.932955	0.936539
18500	267.012	1	2-(Thiocyanomethylthio)benzothiazole;TCMTB	C7H12N2O5S2	CC(=O)NC(CSC(=N)S(=O)CO)C(=O)O	-108.741	0.068879	0.731054	0.612806	0.943405
18788	269.045	5	Forchlorfenuron	C10H12N3O4S	CC(=O)NC(CSc1cc([NH])cc[n+]1[O-])C(=O)O	-234.091	0.905852	0.102672	0.961474	0.772596
18813	269.06	5.4	2-[4-[(2,5-Difluorophenyl)methoxy]phenoxy]-5-ethoxyaniline	C11H14N2O4S	CC(=O)NC(CSC1=CC=C(N)C(=O)C1)C(=O)O	-211.762	0.375486	0.32817	0.739526	0.78316
18815	269.06	4.2	1,4-Dichloro-2-nitrobenzene;2,5-Dichloroaniline;2-Amino-4-chlorophenol;Chloramben;Hexyl 2,5-dichlorophenylphosphoroamidate	C11H14N2O4S	CC(=O)NC(CSc1ccc(O)c(N)c1)C(=O)O	-255.593	0.724489	0.0262286	0.889642	0.772596
19014	270.041	3.4	Tamarindienal	C11H13NO5S	C=C=C(CC(=O)C=O)SCC(NC(C)=O)C(=O)O	-130.559	0.680563	0.431395	0.87605	0.838054
19016	270.042	4.1	Tamarindienal	C11H13NO5S	C=C=C(CC(=O)C=O)SCC(NC(C)=O)C(=O)O	-172.289	0.129403	0.967415	0.612806	0.991265
19025	270.063	1.1	2-Fluorobenzyl chloride	C12H14FNO3S	CC(=O)NC(CSCC1=CC=CC=C1F)C(=O)O	-198.277	0.49236	0.571266	0.791644	0.897939
19133	271.023	1.188	2-Ethylthiazole	C10H12N2O3S2	C=C(SCC(NC(C)=O)C(=O)O)c1nccs1	-189.038	0.372779	0.574596	0.738649	0.897939
19329	272.024	1.6	Oxybutynin AL	C10H11NO6S	CC(=O)NC(CSC(=O)C(C#CO)C=O)C(=O)O	-166.672	0.257449	0.853682	0.677777	0.965785
19339	272.059	4.4	4-hydroxy-5-methyl-2-methylene-3(2H)-furanone	C11H15NO5S	CC=C([O-])C(=O)C=CSCC(NC(C)=O)C(=O)O	-206.246	0.734993	0.835806	0.892252	0.964015
19340	272.06	4.1	4-hydroxy-5-methyl-2-methylene-3(2H)-furanone	C11H15NO5S	CC=C([O-])C(=O)C=CSCC(NC(C)=O)C(=O)O	-205.797	0.66077	0.605098	0.868269	0.916849
19645	273.952	1.1	1,1,2-Trichloro-1,2,2-trifluoroethane;1,2-Difluoro-1,1,2,2-tetrachloroethane	C7H8Cl2FNO3S	CC(=O)NC(CSC(Cl)=C(F)Cl)C(=O)O	-439.033	0.876001	0.127666	0.948055	0.772596
19672	274.039	1.9	3-Hydroxy-2H-pyran-2-one	C10H13NO6S	CC(=O)NC(CSC(C=C(O)C=O)=CO)C(=O)O	-158.238	0.644004	0.0669591	0.860996	0.772596
19681	274.055	1	Flazalone	C11H14FNO4S	CC(=O)NC(CSC1C=CC(F)=CC1O)C(=O)O	-238.119	0.428908	0.0726549	0.768579	0.772596
19692	274.076	4.4	xi-3,5-Dimethyl-2(5H)-furanone	C11H17NO5S	CC=C(SCC(NC(C)=O)C(=O)O)C(C)C(=O)O	-213.763	0.180489	0.340138	0.642769	0.78316
19707	274.112	7.3	(2E)-2-Heptenal;2-Heptenal	C12H21NO4S	CCCCC(CC=O)SCC(NC(C)=O)C(=O)O	-98.522	0.675313	0.0375671	0.874602	0.772596
19798	275.055	1.8	4-Isothiocyanato-1-butene	C10H16N2O3S2	C=CCCNC(=S)SCC(NC(C)=O)C(=O)O	-175.638	0.547637	0.277864	0.810925	0.780946
19799	275.055	1.7	4-Isothiocyanato-1-butene	C10H16N2O3S2	C=CCCNC(=S)SCC(NC(C)=O)C(=O)O	-175.638	0.731507	0.224964	0.892252	0.777296
19807	275.071	1.1	2-Aminomuconic acid	C10H16N2O5S	CC=C(SCC(NC(C)=O)C(=O)O)C(N)C(=O)O	-119.078	0.49773	0.0402672	0.792358	0.772596
19833	275.081	5.6	(Ethylenedinitrilo)tetraacetonitrile;Iminodiacetonitrile	C9H16N4O4S	CC(=O)NC(CSC(=N)CNCC(N)=O)C(=O)O	-248.233	0.709691	0.458263	0.887764	0.846497
19856	275.107	4.5	N-Isopropylacrylamide	C11H20N2O4S	CC(C)NC(=O)CCSCC(C(=O)O)NC(=O)C	-186.435	0.87374	0.345298	0.948055	0.78316
19961	276.025	4.7	Isothiocyanatocyclopropane	C9H13N2O4S2	CC(=O)NC(CSC(=S)[N+]([O-])C1CC1)C(=O)O	-172.912	0.617286	0.601727	0.851976	0.914756
19963	276.027	4.5	Isothiocyanatocyclopropane	C9H13N2O4S2	CC(=O)NC(CSC(=S)[N+]([O-])C1CC1)C(=O)O	-166.416	0.479561	0.655491	0.787081	0.934677
19964	276.027	4.3	Cymoxanil	C8H11N3O6S	CC(=O)NC(CSC(=N)/C(=N\O)C(=O)O)C(=O)O	-263.564	0.901155	0.664342	0.95769	0.934677
19982	276.073	1.2	6,10,14-Trimethylpentadecan-2-one	C11H19NO3S2	C=C(CSCCC)SCC(NC(C)=O)C(=O)O	-127.147	0.990668	0.233061	0.993013	0.777296
19991	276.091	6.2	4-Methyl-2-pentenoic acid	C11H19NO5S	CC(=O)NC(CSC(CC(=O)O)C(C)C)C(=O)O	-198.575	0.743203	0.764741	0.895593	0.946739
19992	276.091	5.9	2-Hexenoylcarnitine;2-Hexenoylcholine;Allyl hexenoate;Ethyl 2E-hexenoate;Hexenoic acid;Hexyl 2E-hexenoate;MA (3);Methyl 2E-hexenoate;cis-3-Hexenyl trans-2-hexenoate;trans-Hex-2-enoic acid	C11H19NO5S	CCCC(CC(=O)O)SCC(NC(C)=O)C(=O)O	-84.166	0.141255	0.171045	0.612806	0.772596
19993	276.091	1.4	1-Methoxy-3-methylene-2-pentanone	C11H19NO5S	CCC(CSCC(NC(C)=O)C(=O)O)C(=O)CO	-167.447	0.614833	0.739627	0.850921	0.946739
19996	276.091	3.2	(2R,3S)-2-methyl-3-propyloxirane	C11H19NO5S	CC(=O)NC(CSC(=CC(C)O)[C@@H](C)O)C(=O)O	-305.034	0.243275	0.939038	0.6748	0.980782
20108	277.084	6.2	2-Aminomuconic acid;Piplartine	C10H18N2O5S	CC(=O)NC(CSC(CCN)CC(=O)O)C(=O)O	-324.741	0.0463898	0.0889798	0.604495	0.772596
20185	278.035	1.1	2-Cyanoacrylic acid	C9H13NO7S	CC(=O)NC(CSCC(C(=O)O)C(=O)O)C(=O)O	-145.53	0.993542	0.96682	0.993542	0.991265
20204	278.087	5.9	1-Hexanethiol	C11H21NO3S2	CCCCCCSSCC(NC(C)=O)C(=O)O	-108.074	0.140934	0.62343	0.612806	0.924868
20205	278.088	1.1	1-Hexanethiol	C11H21NO3S2	CCCCCCSSCC(NC(C)=O)C(=O)O	-129.049	0.369976	0.0933035	0.738649	0.772596
20207	278.089	1.3	1-Hexanethiol	C11H21NO3S2	CCCCCCSSCC(NC(C)=O)C(=O)O	-157.658	0.147021	0.614849	0.612806	0.92173
20303	279.048	1.1	Isopropyl isothiocyanate	C9H16N2O4S2	CC(=O)NC(CSC(NC(C)C)=S=O)C(=O)O	-198.227	0.270564	0.129693	0.680022	0.772596
20308	279.048	0.9	Isopropyl isothiocyanate	C9H16N2O4S2	CC(=O)NC(CSC(NC(C)C)=S=O)C(=O)O	-172.46	0.085157	0.0643896	0.612806	0.772596
20361	279.098	5.7	2-Amino-3-methyl-1-butanol	C10H20N2O5S	CC(=O)NC(CSC(C)(CO)C(N)CO)C(=O)O	-342.446	0.581162	0.479675	0.842883	0.858953
20373	279.101	5.5	2-Amino-3-methyl-1-butanol	C10H20N2O5S	CC(=O)NC(CSC(C)(CO)C(N)CO)C(=O)O	-364.02	0.213292	0.87937	0.659337	0.969826
20444	280.021	1.1	Ethyl isothiocyanate	C8H13N2O5S2	CC[N+]([O-])C(SCC(NC(C)=O)C(=O)O)=S=O	-143.671	0.153778	0.729173	0.612806	0.943405
20459	280.044	15.9	3-Chloropivaloyl chloride	C10H16ClNO4S	CC(=O)NC(CSCC(C)(C)C(=O)Cl)C(=O)O	-433.939	0.479111	0.970456	0.787081	0.991265
20460	280.05	1.1	(1,2-Dihydroxyethyl)oxirane;2-Butenoic acid	C9H15NO7S	CC(=O)NC(CSC(CO)C(O)C(=O)O)C(=O)O	-133.428	0.11341	0.33429	0.612806	0.78316
20478	280.086	3.7	2-Propoxyethanol;Ethylene glycol diglycidyl ether	C10H19NO6S	CC(=O)NC(CSC(CO)COCCO)C(=O)O	-205.991	0.974831	0.261833	0.984391	0.780946
20486	280.102	2.7	2,5-Dimethylbenzyl chloride	C14H19NO3S	CC1=CC(=C(C=C1)C)CSCC(C(=O)O)NC(=O)C	-183.93	0.211836	0.974785	0.659337	0.991265
20487	280.102	5	3,5-Dimethylbenzyl chloride	C14H19NO3S	CC1=CC(=CC(=C1)CSCC(C(=O)O)NC(=O)C)C	-264.508	0.0863282	0.357576	0.612806	0.78316
20582	281.06	4.2	(E)-4-(4-(4-(2-Cyanovinyl)-2,6-dimethylphenylamino)pyrimidin-2-ylamino)benzonitrile;4-(7-Hydroxy-6,7-dihydro-5H-cyclopenta[d]pyrimidin-4-ylamino)benzonitrile;4-({4-[(2,4,6-Trimethylphenyl)amino]-1,3,5-triazin-2-yl}amino)benzonitrile;4-[[2-(4-Cyanoanilino)pyrimidin-4-yl]amino]-3,5-dimethylbenzonitrile;4-[[4-Amino-6-(2,4,6-trimethylanilino)-1,3,5-triazin-2-yl]amino]benzonitrile;4-[[4-Amino-6-[(2,6-…	C12H14N2O4S	CC(=O)NC(CSC(=N)C1C=CC(=O)C=C1)C(=O)O	-233.19	0.206837	0.229803	0.659337	0.777296
20691	282.047	3.7	2-Chloroethyl ethyl sulfide	C9H17NO5S2	CCS(=O)(=O)CCSCC(C(=O)O)NC(=O)C	-123.474	0.935045	0.805586	0.974376	0.95833
20692	282.047	2.6	2-Chloroethyl ethyl sulfide	C9H17NO5S2	CCS(=O)(=O)CCSCC(C(=O)O)NC(=O)C	-89.685	0.345707	0.795985	0.731579	0.95362
20693	282.047	2.9	Allyl methyl sulfoxide	C9H17NO5S2	CC(=O)NC(CSC(CO)CS(C)=O)C(=O)O	-146.024	0.970237	0.510452	0.984261	0.870201
20704	282.071	1	Mycotoxin T 2;N-(4-Methoxybenzyl)-N'-(5-nitro-1,3-thiazol-2-YL)urea;Niazicinin;Niazimin;Niazimin A;O-Ethyl-4-[(2',3',4'-tri-O-acetyl-alpha-L-rhamnosyloxy)benzyl]carbamate;O-Methyl-4-[(2',3',4'-tri-O-acetyl-alpha-L-rhamnosyloxy)benzyl]carbamate;Pimavanserin	C12H15N2O4S	CC(=O)NC(CSC1=C(C[NH])C=CC(=O)C1)C(=O)O	-177.142	0.909011	0.372607	0.963534	0.798652
20769	283.023	1.1	2-Chloro-N-[1-[(2R)-2,3-dihydroxypropyl]-2-oxo-3,4-dihydroquinolin-3-yl]-6H-thieno[2,3-b]pyrrole-5-carboxamide	C11H12N2O3S2	CC(=O)NC(CSc1cc2cc[nH]c2s1)C(=O)O	-269.175	0.316539	0.369202	0.720723	0.798235
20805	283.06	5.6	6-Chloro-2-pyridylmethyl nitrate	C11H14N3O4S	CC(=O)NC(CSc1cccc(CO[NH2+])n1)C(=O)O	-254.619	0.690122	0.801533	0.87901	0.956195
20980	284.06	5.5	3-(3-Ethyloxiranyl)-2-propenal	C12H15NO5S	C=C(O)C=C(/C=C/C=O)SCC(NC(C)=O)C(=O)O	-125.106	0.66332	0.106634	0.868269	0.772596
21355	286.034	1.1	4-Chlorobenzyl chloride	C12H14ClNO3S	CC(=O)NC(CSCC1=CC=C(C=C1)Cl)C(=O)O	-138.211	0.702618	0.34628	0.886912	0.78316
21357	286.037	1.4	cis-4-Carboxymethylenebut-2-en-4-olide;trans-4-Carboxymethylenebut-2-en-4-olide	C11H13NO6S	CC(=O)NC(CSC(=C=CC(=O)O)CC=O)C(=O)O	-173.606	0.913309	0.797478	0.963534	0.95362
21358	286.038	4.4	cis-4-Carboxymethylenebut-2-en-4-olide;trans-4-Carboxymethylenebut-2-en-4-olide	C11H13NO6S	CC(=O)NC(CSC(=C=CC(=O)O)CC=O)C(=O)O	-238.003	0.380026	0.0812173	0.739526	0.772596
21359	286.038	4.6	cis-4-Carboxymethylenebut-2-en-4-olide;trans-4-Carboxymethylenebut-2-en-4-olide	C11H13NO6S	CC(=O)NC(CSC(=C=CC(=O)O)CC=O)C(=O)O	-195.122	0.311844	0.1332	0.718752	0.772596
21361	286.039	4.2	cis-4-Carboxymethylenebut-2-en-4-olide;trans-4-Carboxymethylenebut-2-en-4-olide	C11H13NO6S	CC(=O)NC(CSC(=C=CC(=O)O)CC=O)C(=O)O	-231.493	0.816061	0.747259	0.934058	0.946739
21362	286.039	1.3	cis-4-Carboxymethylenebut-2-en-4-olide;trans-4-Carboxymethylenebut-2-en-4-olide	C11H13NO6S	CC(=O)NC(CSC(=C=CC(=O)O)CC=O)C(=O)O	-189.289	0.873047	0.982297	0.948055	0.991664
21368	286.057	2.2	4-Bromo-1-(bromomethyl)-2-fluoro-benzene;Ponalrestat;Zenarestat	C12H14FNO4S	CC(=O)NC(CSc1ccc(CO)c(F)c1)C(=O)O	-250.988	0.728186	0.22626	0.890005	0.777296
21369	286.057	1.4	2-Propylthiophene	C12H17NO3S2	CCCC1=CC(SCC(NC(C)=O)C(=O)O)=CS1	-223.148	0.950596	0.167207	0.979444	0.772596
21370	286.057	1.2	2-Propylthiophene	C12H17NO3S2	CCCC1=CC(SCC(NC(C)=O)C(=O)O)=CS1	-209.065	0.25702	0.402675	0.677777	0.817834
21608	287.104	5.1	tert-Butylacrylamide	C12H20N2O4S	C=C(SCC(NC(C)=O)C(=O)O)C(=O)NC(C)(C)C	-313.802	0.21602	0.0465896	0.660874	0.772596
21609	287.104	6.2	4-(4-Amino-3-methylanilino)phenol	C12H20N2O4S	CC(=O)NC(CSC1CC(=O)CC(C)C1N)C(=O)O	-288.445	0.578671	0.716655	0.842155	0.943405
21745	287.989	1.8	3,3-Dichloropropene	C8H13Cl2NO4S	CC(=O)NC(CSC(CO)C(Cl)Cl)C(=O)O	-215.444	0.230665	0.102888	0.666501	0.772596
21765	288.052	1.6	3-Fumarylpyruvate	C11H15NO6S	CC(=O)NC(CSC(=CCC=O)CC(=O)O)C(=O)O	-169.008	0.724119	0.0967598	0.889642	0.772596
21783	288.091	5.7	(E)-4-Hepten-2-one	C12H19NO5S	C=C(O)C(CCC(C)=O)SCC(NC(C)=O)C(=O)O	-226.715	0.11239	0.620526	0.612806	0.923823
21801	288.127	6.4	(E)-2-octenal;2-Octenal;trans-Octen-2-al	C13H23NO4S	CCCCCC(CC=O)SCC(NC(C)=O)C(=O)O	-215.883	0.519854	0.114831	0.804011	0.772596
21802	288.127	6.6	(E)-2-octenal;2-Octenal;trans-Octen-2-al	C13H23NO4S	CCCCCC(CC=O)SCC(NC(C)=O)C(=O)O	-158.938	0.211258	0.279752	0.659337	0.780946
21806	288.128	6.8	(E)-2-octenal;2-Octenal;trans-Octen-2-al	C13H23NO4S	CCCCCC(CC=O)SCC(NC(C)=O)C(=O)O	-158.938	0.206433	0.156495	0.659337	0.772596
21821	288.164	7.2	1-Iodononane	C14H27NO3S	CCCCCCCCCSCC(C(=O)O)NC(=O)C	-69.177	0.588116	0.0813479	0.845122	0.772596
21911	289.086	1.8	N-Isopropylacrylamide	C11H18N2O5S	C=C(C)NC(=O)C(CO)SCC(NC(C)=O)C(=O)O	-204.416	0.340114	0.245177	0.72927	0.77777
21914	289.087	1.9	N-Isopropylacrylamide	C11H18N2O5S	C=C(C)NC(=O)C(CO)SCC(NC(C)=O)C(=O)O	-204.416	0.859631	0.607817	0.948055	0.919281
22035	290.069	1	(2E,4E)-2,4-Hexadienal;(E,E)-2,4-Hexadienal	C11H17NO6S	C/C=C/C(O)C(SCC(NC(C)=O)C(=O)O)C(=O)O	-186.447	0.00870187	0.0422997	0.485748	0.772596
22039	290.071	1	1-hepten-3-one	C11H17NO6S	CC(=O)NC(CSC(CC=O)=C(O)CCO)C(=O)O	-181.306	0.0821876	0.0854215	0.612806	0.772596
22040	290.071	1.2	1-hepten-3-one	C11H17NO6S	CC(=O)NC(CSC(CC=O)=C(O)CCO)C(=O)O	-181.306	0.235743	0.660894	0.668145	0.934677
22042	290.071	1.5	(2E,4E)-2,4-Hexadienal;(E,E)-2,4-Hexadienal	C11H17NO6S	C/C=C/C(O)C(SCC(NC(C)=O)C(=O)O)C(=O)O	-187.695	0.693118	0.0687518	0.881487	0.772596
22043	290.089	1	1,4-Divinylbenzene	C15H17NO3S	C=Cc1ccc(C(=C)SCC(NC(C)=O)C(=O)O)cc1	-263.328	0.223354	0.440278	0.665126	0.840547
22044	290.089	1.1	1,4-Divinylbenzene	C15H17NO3S	C=Cc1ccc(C(=C)SCC(NC(C)=O)C(=O)O)cc1	-263.333	0.633047	0.208112	0.858885	0.777296
22052	290.103	6.6	(2E)-Hept-2-enoylcarnitine;(E)-2-Ethyl heptenoate;2-Heptenoic acid;MA (2);Methyl 2-heptenoate	C12H21NO5S	CCCCC(CC(=O)O)SCC(NC(C)=O)C(=O)O	-271.382	0.869652	0.646838	0.948055	0.930716
22072	290.14	6.8	(E)-2-Octene;(Z)-2-Octene	C13H25NO4S	CCCCCC(SCC(NC(C)=O)C(=O)O)C(C)O	-183.875	0.177175	0.59568	0.641313	0.912695
22076	290.143	7.705	(E)-2-Octene;(Z)-2-Octene	C13H25NO4S	CCCCCC(O)C(C)SCC(NC(C)=O)C(=O)O	-199.003	0.403642	0.22419	0.757142	0.777296
22077	290.143	5.938	(E)-2-Octene;(Z)-2-Octene	C13H25NO4S	CCCCCC(SCC(NC(C)=O)C(=O)O)C(C)O	-186.155	0.324119	0.848808	0.72435	0.965785
22078	290.143	7	1-Bromooctane;1-Chlorooctane;1-Fluorooctane	C13H25NO4S	CC(=O)NC(CSCCCCCCC(C)O)C(=O)O	-284.057	0.0241062	0.482654	0.504362	0.86087
22079	290.143	7.522	(E)-2-Octene;(Z)-2-Octene	C13H25NO4S	CCCCCC(O)C(C)SCC(NC(C)=O)C(=O)O	-199.003	0.0543447	0.397155	0.612806	0.814658
22080	290.143	5.374	(E)-2-Octene;(Z)-2-Octene	C13H25NO4S	CCCCCC(SCC(NC(C)=O)C(=O)O)C(C)O	-194.476	0.020585	0.154983	0.485748	0.772596
22081	290.144	5.478	(E)-2-Octene;(Z)-2-Octene	C13H25NO4S	CCCCCC(SCC(NC(C)=O)C(=O)O)C(C)O	-200.279	0.00593861	0.184002	0.47433	0.772596
22082	290.144	7.3	1-Bromooctane;1-Chlorooctane;1-Fluorooctane	C13H25NO4S	CC(=O)NC(CSCCCCCCC(C)O)C(=O)O	-105.508	0.12937	0.601513	0.612806	0.914756
22083	290.144	6.569	1-Bromooctane;1-Chlorooctane;1-Fluorooctane	C13H25NO4S	CC(=O)NC(CSCCCCCCCCO)C(=O)O	-225.208	0.114082	0.0924403	0.612806	0.772596
22189	291.081	7.7	5-(Methylthio)-pentanonitrile	C11H20N2O3S2	CSCCCCC(=N)SCC(NC(C)=O)C(=O)O	-139.63	0.487965	0.204644	0.791519	0.777296
22356	292.044	3.4	4-Hydroxy-benzamidine	C9H15N3O4S2	CC(=O)NC(CSSCC(=O)CC(=N)N)C(=O)O	-195.671	0.631622	0.189007	0.858722	0.772596
22361	292.05	1.1	2,3-Dihydroxy-2,4-cyclopentadien-1-one	C10H15NO7S	CC(=O)NC(CSC1C(O)=C(O)C(O)C1O)C(=O)O	-181.883	0.120356	0.988951	0.612806	0.996007
22367	292.084	1	xi-3,5-Dimethyl-2(5H)-furanone	C11H19NO6S	CC(=O)NC(CSC(C(C)O)C(C)C(=O)O)C(=O)O	-182.3	0.969354	0.145769	0.984261	0.772596
22488	293.061	5.5	4-Hydroxyphenylacetonitrile triacetylrhamnoside;Niazirin;Niazirinin	C13H14N2O4S	CC(=O)NC(CSC1=C(CC#N)C=CC(=O)C1)C(=O)O	-225.982	0.421607	0.818668	0.766306	0.962405
22491	293.066	1.123	4-(Methylthio)-butanonitrile	C10H18N2O4S2	CC(=O)NC(CSC(=N)CCCS(C)=O)C(=O)O	-156.143	0.832375	0.149985	0.94066	0.772596
22498	293.078	1.1	Sarmentosin	C10H18N2O6S	CC(=O)NC(CSC(CO)C(CO)C(N)=O)C(=O)O	-197.594	0.466866	0.772713	0.78304	0.946739
22541	293.114	3.8	N-Ethyl-2-methylallylamine	C11H22N2O5S	CC(=O)NC(CSC(C)(CO)CNCCO)C(=O)O	-267.834	0.269471	0.94758	0.680022	0.982852
22542	293.114	4.8	N-Ethyl-2-methylallylamine	C11H22N2O5S	CC(=O)NC(CSC(C)(CO)CNCCO)C(=O)O	-355.732	0.832159	0.302954	0.94066	0.780946
22547	293.115	6.1	N-Ethyl-2-methylallylamine	C11H22N2O5S	CC(=O)NC(CSC(C)(CO)CNCCO)C(=O)O	-370.776	0.0266002	0.211795	0.504933	0.777296
22646	294.029	1	Methoxymalic acid	C9H13NO8S	CC(=O)NC(CSC(O)(CC(=O)O)C(=O)O)C(=O)O	-107.949	0.203949	0.666784	0.656825	0.934677
22661	294.084	5.5	6,10,14-Trimethylpentadecan-2-one	C11H21NO4S2	CCCSCC(CO)SCC(NC(C)=O)C(=O)O	-116.736	0.278978	0.311821	0.684911	0.78316
22754	295.045	1.352	Homocysteine	C9H16N2O5S2	CC(=O)NC(CSSCC[C@H](N)C(=O)O)C(=O)O	-134.504	0.0994027	0.0144694	0.612806	0.772596
22755	295.045	1.134	Homocysteine	C9H16N2O5S2	CC(=O)NC(CSSCC[C@H](N)C(=O)O)C(=O)O	-130.851	0.141341	0.0117766	0.612806	0.772596
22763	295.049	6.154	Asa-PS	C11H12N4O4S	CC(=O)NC(CSc1c(O)cccc1N=[N+]=[N-])C(=O)O	-384.525	0.404048	0.218996	0.757142	0.777296
22764	295.05	5.975	Mechlorethamine	C10H17ClN2O4S	CC(=O)NC(CSC=C[N+](C)([O-])CCCl)C(=O)O	-289.535	0.423413	0.379046	0.766306	0.806664
22765	295.051	1.026	Mechlorethamine	C10H17ClN2O4S	CC(=O)NC(CSC=C[N+](C)([O-])CCCl)C(=O)O	-192.499	0.228216	0.729206	0.665669	0.943405
22766	295.052	1.608	Mechlorethamine	C10H17ClN2O4S	CC(=O)NC(CSC=C[N+](C)([O-])CCCl)C(=O)O	-249.007	0.314825	0.085788	0.718752	0.772596
22767	295.055	5.961	Mechlorethamine	C10H17ClN2O4S	CC(=O)NC(CSC=C[N+](C)([O-])CCCl)C(=O)O	-320.392	0.719091	0.289269	0.889642	0.780946
22768	295.056	5.352	(2S)-1-(6-Chloro-5-fluoroindol-1-yl)propan-2-amine	C13H13FN2O3S	CC(=O)NC(CSc1cc2[nH]ccc2cc1F)C(=O)O	-420.544	0.165682	0.771253	0.612806	0.946739
22774	295.06	6.013	(E)-4-amino-2-butenoic acid	C9H16N2O7S	CC(=O)NC(CSC(C(N)O)C(O)C(=O)O)C(=O)O	-263.426	0.432595	0.221617	0.769508	0.777296
22776	295.067	0.996	Nitroxinil	C12H14N3O4S	CC(=O)NC(CSC(=N)c1ccc(O)c([NH2+])c1)C(=O)O	-270.591	0.3936	0.00593382	0.744279	0.772596
22778	295.075	6	Adouetine X;Adouetine Y;Americine;Ceanothine B;Ceanothine C;Ceanothine D;Jubanine C	C13H16N2O4S	CC(=O)NC(CSC1=C(/C=C\N)C=CC(=O)C1)C(=O)O	-264.862	0.840756	0.245012	0.943206	0.77777
22779	295.075	6.2	Adouetine X;Adouetine Y;Americine;Ceanothine B;Ceanothine C;Ceanothine D;Jubanine C	C13H16N2O4S	CC(=O)NC(CSC1=C(/C=C\N)C=CC(=O)C1)C(=O)O	-264.862	0.770038	0.356001	0.908782	0.78316
22780	295.075	5.9	Adouetine X;Adouetine Y;Americine;Ceanothine B;Ceanothine C;Ceanothine D;Jubanine C	C13H16N2O4S	CC(=O)NC(CSC1=C(/C=C\N)C=CC(=O)C1)C(=O)O	-264.862	0.742336	0.291937	0.895593	0.780946
22781	295.076	6.8	(S,E)-N-(4-(4-Acetylpiperazin-1-yl)benzyl)-3-(4-(tert-butyl)phenyl)-N-(1-(4-(4-cyanobenzyl)piperazin-1-yl)-1-oxo-3-phenylpropan-2-yl)acrylamide;4-((4-(2-(6-((2R)-2-(2,4-Difluorophenyl)-1,1-difluoro-2-hydroxy-3-(1H-tetrazol-1-yl)propyl)-3-pyridinyl)ethynyl)phenoxy)methyl)benzonitrile	C13H16N2O4S	CC(=O)NC(CSC(=N)c1ccc(CO)cc1)C(=O)O	-387.096	0.879167	0.631299	0.948055	0.927321
22941	296.063	4.2	(+/-)-2-Pentanethiol	C10H19NO5S2	CC(=O)NC(CSSC(CO)CCCO)C(=O)O	-178.119	0.781104	0.231119	0.913401	0.777296
22942	296.063	3.6	1,2-Dimethoxy-4-vinylbenzene;5-Ethenyl-2-methoxyphenol	C13H15NO5S	C=CC1=C(SCC(NC(C)=O)C(=O)O)CC(=O)C(O)=C1	-164.312	0.53655	0.748087	0.80687	0.946739
22944	296.063	3.8	3-Mercapto-2-pentanone	C10H19NO5S2	CC(=O)NC(CSSC(C(C)O)C(C)O)C(=O)O	-161.786	0.793282	0.707264	0.920941	0.941906
22953	296.082	4	4-(2-Nitroethyl)phenyl primeveroside	C13H17N2O4S	CC(=O)NC(CSC1=C(CC[NH2+])C=CC(=O)C1)C(=O)O	-201.441	0.019685	0.594933	0.485748	0.912695
22957	296.096	5.9	2,4-Nonadienal	C14H19NO4S	C=CCCC=C(/C=C\C=O)SCC(NC(C)=O)C(=O)O	-110.953	0.530365	0.900836	0.804011	0.980626
22958	296.096	6.1	Violet-leaf aldehyde;trans,cis-2,6-Nonadienal	C14H19NO4S	C=C(/C=C\CC/C=C/C=O)SCC(NC(C)=O)C(=O)O	-170.847	0.341914	0.0127075	0.72927	0.772596
22960	296.099	1	Violet-leaf aldehyde;trans,cis-2,6-Nonadienal	C14H19NO4S	C=C(/C=C\CC/C=C/C=O)SCC(NC(C)=O)C(=O)O	-193.849	0.285341	0.912831	0.691209	0.980626
22978	296.133	5.6	7-Methyl-3-methylene-1,6-octadiene;Myrcene;beta-Myrcene	C15H23NO3S	C=CC(=C)CCC(SCC(NC(C)=O)C(=O)O)=C(C)C	-216.723	0.115852	0.284338	0.612806	0.780946
23088	297.089	6.2	4,5-Diethyl-2-methyloxazole	C13H18N2O4S	C=C(SCC(NC(C)=O)C(=O)O)c1nc(C)oc1CC	-292.005	0.812506	0.730784	0.933776	0.943405
23286	298.042	1.1	Allyl methyl sulfone;Allyl methyl sulfoxide	C9H17NO6S2	CC(=O)NC(CSC(CO)CS(C)(=O)=O)C(=O)O	-344.262	0.151298	0.278921	0.612806	0.780946
23287	298.043	1.4	Allyl methyl sulfone;Allyl methyl sulfoxide	C9H17NO6S2	CC(=O)NC(CSC(CO)CS(C)(=O)=O)C(=O)O	-259.121	0.423245	0.885062	0.766306	0.972755
23299	298.075	5.8	2-Octynoic acid	C13H17NO5S	C=C(CCCC#CC(=O)O)SCC(NC(C)=O)C(=O)O	-119.565	0.885921	0.30916	0.949841	0.781667
23306	298.112	6.6	Violet-leaf aldehyde;trans,cis-2,6-Nonadienal;trans-2,cis-6-Nonadien-1-ol	C14H21NO4S	C=C/C=C\CCC(CC=O)SCC(NC(C)=O)C(=O)O	-131.241	0.34984	0.419937	0.737102	0.823349
23307	298.112	6.7	Violet-leaf aldehyde;trans,cis-2,6-Nonadienal;trans-2,cis-6-Nonadien-1-ol	C14H21NO4S	C=C/C=C\CCC(CC=O)SCC(NC(C)=O)C(=O)O	-131.247	0.594966	0.276234	0.845122	0.780946
23417	299.059	6.447	Tinctormine	C9H12N6O4S	CC(=O)NC(CSN\N=C1/N=CN=C1C(N)=O)C(O)=O	-302.076	0.689398	0.445579	0.87901	0.840547
23426	299.07	5	Netivudine	C12H16N2O5S	CC#CC(CSCC(NC(C)=O)C(=O)O)C(=O)NC=O	-202.193	0.110353	0.974421	0.612806	0.991265
23427	299.07	5.1	Netivudine	C12H16N2O5S	CC#CC(CSCC(NC(C)=O)C(=O)O)C(=O)NC=O	-202.193	0.262292	0.121806	0.680022	0.772596
23461	299.106	5.3	2-(1-Propenyl)-delta1-piperideine	C13H20N2O4S	CC(=O)NC(CSC(C)=CC1=NC(O)CCC1)C(=O)O	-262.815	0.680567	0.651659	0.87605	0.933934
23462	299.107	5.5	2-(1-Propenyl)-delta1-piperideine	C13H20N2O4S	CC(=O)NC(CSC(C)=CC1=NC(O)CCC1)C(=O)O	-262.815	0.267045	0.861244	0.680022	0.965785
23607	300.018	4.4	cis-4-Carboxymethylenebut-2-en-4-olide;trans-4-Carboxymethylenebut-2-en-4-olide	C11H11NO7S	CC(=O)NC(CSC(=C=O)C1(O)C=CC(=O)O1)C(=O)O	-300.699	0.825736	0.583162	0.940052	0.902903
23610	300.019	3.6	2-chloro-trans-dienelactone	C11H11NO7S	CC(=O)NC(CSC1=C/C(=C/C(=O)[O-])OC1=O)C(=O)O	-218.863	0.341011	0.723449	0.72927	0.943405
23611	300.019	4.5	cis-4-Carboxymethylenebut-2-en-4-olide;trans-4-Carboxymethylenebut-2-en-4-olide	C11H11NO7S	CC(=O)NC(CSC(=C=O)C1(O)C=CC(=O)O1)C(=O)O	-300.699	0.804363	0.669295	0.929462	0.934677
23612	300.019	3.4	2-chloro-trans-dienelactone	C11H11NO7S	CC(=O)NC(CSC1=C/C(=C/C(=O)[O-])OC1=O)C(=O)O	-259.412	0.940536	0.411995	0.976267	0.823349
23613	300.019	4	2-chloro-trans-dienelactone	C11H11NO7S	CC(=O)NC(CSC1=C/C(=C/C(=O)[O-])OC1=O)C(=O)O	-273.122	0.773194	0.768982	0.910558	0.946739
23631	300.049	1.1	Pyrazineethanethiol	C11H15N3O3S2	CC(=O)NC(CSSCCc1cnccn1)C(=O)O	-233.332	0.0233805	0.0707321	0.504362	0.772596
23655	300.091	6.4	3-Oxo-alpha-ionol	C13H19NO5S	CC(=O)C=CC=C(CCO)SCC(NC(C)=O)C(=O)O	-227.676	0.510647	0.3042	0.800539	0.780946
23675	300.128	7.1	3,4-Epoxynonanal;5-Megastigmen-7-yne-3,9-diol;N-gamma-Glutamylcysteine	C14H23NO4S	CCCCCC(=CCC=O)SCC(NC(C)=O)C(=O)O	-258.978	0.278764	0.84001	0.684911	0.964015
23676	300.128	6.2	3,4-Epoxynonanal	C14H23NO4S	C=CCCCC(=CCCO)SCC(NC(C)=O)C(=O)O	-186.927	0.337254	0.281767	0.72927	0.780946
23678	300.128	6.8	Nonanoyl chloride	C14H23NO4S	C=CCCCCCCC(=O)SCC(NC(C)=O)C(=O)O	-228.408	0.556559	0.173639	0.816994	0.772596
23779	301.046	12.8	4,4,4-Trifluoro-3-oxobutanenitrile	C9H13F3N2O4S	CC(=O)NC(CSC(=N)CC(O)C(F)(F)F)C(=O)O	-355.48	0.970316	0.328052	0.984261	0.78316
23780	301.046	13.2	4,4,4-Trifluoro-3-oxobutanenitrile	C9H13F3N2O4S	CC(=O)NC(CSC(=N)CC(O)C(F)(F)F)C(=O)O	-312.615	0.786828	0.307382	0.916566	0.781667
23818	301.086	4.6	3-Amino-2,3-dihydrobenzoic acid	C12H18N2O5S	CC(=O)NC(CSC1=CCC(N)CC1C(=O)O)C(=O)O	-299.5	0.391748	0.501014	0.744279	0.869695
23819	301.086	4.9	4-Methyl-2-propyloxazole	C12H18N2O5S	CC(=O)NC(CSC(CO)Cc1nc(C)co1)C(=O)O	-245.727	0.304164	0.495001	0.713647	0.869695
23960	302.034	4.1	cis-4-Carboxymethylenebut-2-en-4-olide;trans-4-Carboxymethylenebut-2-en-4-olide	C11H13NO7S	CC(=O)NC(CSC(=C=CC(=O)O)CC(=O)O)C(=O)O	-210.892	0.255884	0.31061	0.677777	0.782995
23961	302.035	1.2	cis-4-Carboxymethylenebut-2-en-4-olide;trans-4-Carboxymethylenebut-2-en-4-olide	C11H13NO7S	CC(=O)NC(CSC(=C=CC(=O)O)C(O)C=O)C(=O)O	-181.617	0.749676	0.944475	0.895593	0.982765
23967	302.052	1.1	2-Propylthiophene	C12H17NO4S2	C=CCC1=CC(SCC(NC(C)=O)C(=O)O)C(O)S1	-125.501	0.530629	0.765819	0.804011	0.946739
23968	302.052	1.4	2-Propylthiophene	C12H17NO4S2	C=CCC1=CC(SCC(NC(C)=O)C(=O)O)C(O)S1	-155.542	0.236095	0.392528	0.668145	0.814658
23970	302.054	4.2	2-Propylthiophene	C12H17NO4S2	C=CCC1=CC(SCC(NC(C)=O)C(=O)O)C(O)S1	-149.307	0.391621	0.0807766	0.744279	0.772596
23972	302.054	4.3	2-Propylthiophene	C12H17NO4S2	C=CCC1=CC(SCC(NC(C)=O)C(=O)O)C(O)S1	-149.307	0.488742	0.445339	0.791519	0.840547
23978	302.065	1.1	3,3'-Thiodipropionitrile	C11H17N3O3S2	CC(=O)NC(CSC(=N)CCSCCC#N)C(=O)O	-189.874	0.0762434	0.243103	0.612806	0.77777
23991	302.107	6.5	Octa-2,6-dienoylcarnitine	C13H21NO5S	CC=CCCC(CC(=O)O)SCC(NC(C)=O)C(=O)O	-257.12	0.710069	0.130471	0.887764	0.772596
23992	302.107	6	Octa-2,6-dienoylcarnitine	C13H21NO5S	CC=CCCC(CC(=O)O)SCC(NC(C)=O)C(=O)O	-175.796	0.0521019	0.833644	0.612806	0.964015
23995	302.107	6.1	Octa-2,6-dienoylcarnitine	C13H21NO5S	CC=CCCC(CC(=O)O)SCC(NC(C)=O)C(=O)O	-175.796	0.65827	0.698811	0.868269	0.936539
24001	302.115	5.86	Methylthymol blue	C12H21N3O4S	C=C(CCCNCC(N)=O)SCC(NC(C)=O)C(=O)O	-309.954	0.958157	0.999593	0.980144	0.999837
24019	302.143	7.6	1-Nonen-4-one	C14H25NO4S	CCCCCC(=O)CCCSCC(NC(C)=O)C(=O)O	-228.665	0.0452124	0.970345	0.604495	0.991265
24020	302.143	6.8	1-Nonen-4-one	C14H25NO4S	C=C(CC(O)CCCCC)SCC(NC(C)=O)C(=O)O	-186.787	0.920187	0.449349	0.963534	0.842033
24021	302.144	7.4	1-Nonen-4-one	C14H25NO4S	CCCCCC(=O)CCCSCC(NC(C)=O)C(=O)O	-126.129	0.0893088	0.957883	0.612806	0.987016
24101	303.052	6.1	6-Chloro-1,3,5-triazine-2,4-diamine	C8H12N6O5S	CC(=O)NC(CSc1[n+]([O-])c(N)nc(N)[n+]1[O-])C(=O)O	-256.801	0.634301	0.492734	0.858885	0.869471
24102	303.054	6.1	6-Chloro-1,3,5-triazine-2,4-diamine	C8H12N6O5S	CC(=O)NC(CSc1nc(NO)nc(NO)n1)C(=O)O	-263.902	0.544171	0.448942	0.810925	0.842033
24131	303.084	1.1	(+/-)-2-Butylthiazolidine	C12H20N2O3S2	C=C(CCC1NCCS1)SCC(NC(C)=O)C(=O)O	-225.808	0.975728	0.682338	0.984391	0.936539
24132	303.084	1.1	(+/-)-2-Butylthiazolidine	C12H20N2O3S2	C=C(CCC1NCCS1)SCC(NC(C)=O)C(=O)O	-223.596	0.209335	0.100342	0.659337	0.772596
24142	303.099	5.4	Butyl cyanoacetate	C12H20N2O5S	CCCCOC(=O)CC(=N)SCC(NC(C)=O)C(=O)O	-270.208	0.690131	0.0858779	0.87901	0.772596
24195	303.135	7.1	2-Hepteneoylglycine	C13H24N2O4S	CCCCC(CC(=O)CN)SCC(NC(C)=O)C(=O)O	-218.211	0.63512	0.273861	0.858885	0.780946
24290	304.065	7.3	3-(Methylthio)hexanal	C12H19NO4S2	C=C(CC(CC=O)SC)SCC(NC(C)=O)C(=O)O	-136.84	0.89113	0.193237	0.953014	0.772596
24297	304.085	1	1,4-Butanediol diglycidyl ether	C12H19NO6S	C=C(COCCC(O)C=O)SCC(NC(C)=O)C(=O)O	-182.489	0.278156	0.348913	0.684911	0.78316
24320	304.122	5.1	3-Methylbutyl propanoate	C13H23NO5S	CC(=O)NC(CSCCC(=O)OCCC(C)C)C(=O)O	-203.97	0.357672	0.565102	0.738649	0.896333
24321	304.122	7.3	(2E)-Octenoylcarnitine;2-Octenoic acid;2-Octenoylcarnitine;2-octenioc acid;Ethyl (E)-2-octenoate;MA (5);Methyl (E)-2-octenoate;Methyl 2-octenoate;Quinquenoside II;trans-2-Octenoic acid	C13H23NO5S	CCCCCC(CC(=O)O)SCC(NC(C)=O)C(=O)O	-98.454	0.158314	0.255819	0.612806	0.780946
24340	304.159	7.9	1-Chlorononane;1-Iodononane;n-Nonyl bromide	C14H27NO4S	CC(=O)NC(CSCCCCCCCCCO)C(=O)O	-170.805	0.000414066	0.540659	0.319753	0.883196
24341	304.159	7.6	1-Chlorononane;1-Iodononane;n-Nonyl bromide	C14H27NO4S	CC(=O)NC(CSCCCCCCCCCO)C(=O)O	-222.237	0.438977	0.918759	0.773803	0.980626
24543	306.102	4.7	Butyl glycidyl ether	C12H21NO6S	C=C(O)CCOCC(CO)SCC(NC(C)=O)C(=O)O	-261.645	0.666604	0.628095	0.869566	0.927321
24544	306.102	4.2	tert-Butyl acrylate	C12H21NO6S	CC(=O)NC(CSC(CO)C(=O)OC(C)(C)C)C(=O)O	-219.765	0.0395258	0.971855	0.597828	0.991265
24545	306.102	4.5	Butyl glycidyl ether	C12H21NO6S	C=C(O)CCOCC(CO)SCC(NC(C)=O)C(=O)O	-261.649	0.137544	0.686437	0.612806	0.936539
24546	306.102	4	tert-Butyl acrylate	C12H21NO6S	CC(=O)NC(CSC(CO)C(=O)OC(C)(C)C)C(=O)O	-219.765	0.104942	0.647216	0.612806	0.930716
24548	306.119	7.3	1-Octanethiol	C13H25NO3S2	CCCCCCCCSSCC(NC(C)=O)C(=O)O	-118.476	0.15056	0.226426	0.612806	0.777296
24554	306.135	6.6	(E)-2-Octene;(Z)-2-Octene	C13H25NO5S	CC(=O)NC(CSC(CCCC(C)O)C(C)O)C(=O)O	-222.305	0.770372	0.273831	0.908782	0.780946
24555	306.135	7	(E)-2-Octene;(Z)-2-Octene	C13H25NO5S	CC(=O)NC(CSC(CCCC(C)O)C(C)O)C(=O)O	-213.192	0.147181	0.0552852	0.612806	0.772596
24557	306.138	6	(E)-2-Octene;(Z)-2-Octene	C13H25NO5S	CC(=O)NC(CSC(CCCC(C)O)C(C)O)C(=O)O	-161.984	0.539978	0.24225	0.808058	0.77777
24668	307.094	4.6	N-Isopropylacrylamide	C11H20N2O6S	CC(=O)NC(CSC(CO)C(=O)NC(C)CO)C(=O)O	-282.871	0.244574	0.0839215	0.6748	0.772596
24690	307.113	5.93	2-Pentylpyridine	C15H20N2O3S	C=C(CCCc1ccccn1)SCC(NC(C)=O)C(=O)O	-556.477	0.0174165	0.982291	0.485748	0.991664
24771	308.016	1.1	Hydroxylumiracoxib	C11H13ClFNO4S	CC(=O)NC(CSC1=CCC(Cl)C(=O)C1F)C(=O)O	-198.695	0.293201	0.960053	0.703517	0.988049
24785	308.078	2.8	Ethyl 4-chloro-3-oxobutanoate	C11H19NO7S	CC(=O)NC(CSCC(O)CC(=O)OCCO)C(=O)O	-179.263	0.466466	0.836957	0.78304	0.964015
24789	308.078	4.9	Glycerol 1-allylether	C11H19NO7S	CC(=O)NC(CSC(CO)COCC(O)C=O)C(=O)O	-177.896	0.0198445	0.972356	0.485748	0.991265
24792	308.096	6.6	(2E,4Z,7Z)-2,4,7-Decatrienal	C15H19NO4S	C=C(/C=C\C/C=C\C=C\C=O)SCC(NC(C)=O)C(=O)O	-181.599	0.174277	0.5551	0.63626	0.891481
24794	308.098	1	1,4-Divinylbenzene	C15H19NO4S	C=Cc1ccc(C(CO)SCC(NC(C)=O)C(=O)O)cc1	-194.93	0.384018	0.141567	0.739526	0.772596
24795	308.1	1.2	(2E,4Z,7Z)-2,4,7-Decatrienal	C15H19NO4S	C=C/C=C\C/C=C\C=C(C=O)SCC(NC(C)=O)C(=O)O	-223.6	0.436995	0.0667835	0.773803	0.772596
24800	308.114	5.5	xi-1-Butoxy-1-methoxyethane	C12H23NO6S	COC(C)OCCC(CO)SCC(NC(C)=O)C(=O)O	-246.016	0.117881	0.842408	0.612806	0.964015
24801	308.114	5	Acrolein diethylacetal	C12H23NO6S	CCOC(OCC)C(CO)SCC(NC(C)=O)C(=O)O	-192.13	0.0836935	0.521889	0.612806	0.876385
24861	309.022	1.1	5-Chloro-2-methyl-3(2H)-isothiazolone;5-Chloro-2-methyl-4-isothiazolin-3-one	C9H14N2O6S2	CNC(=O)C=C(SCC(NC(C)=O)C(=O)O)S(=O)O	-225.285	0.369573	0.203684	0.738649	0.777296
24878	309.055	4.3	Diatretin 2	C13H14N2O5S	CC(=O)NC(CSC(=N)C#CC#CCCC(=O)O)C(=O)O	-191.263	0.341266	0.75669	0.72927	0.946739
24879	309.055	4.5	Diatretin 2	C13H14N2O5S	CC(=O)NC(CSC(=N)C#CC#CCCC(=O)O)C(=O)O	-196.477	0.287697	0.768336	0.692271	0.946739
24880	309.056	4.1	Diatretin 2	C13H14N2O5S	CC(=O)NC(CSC(=N)C#CC#CCCC(=O)O)C(=O)O	-191.263	0.190188	0.476404	0.646484	0.856719
24906	309.075	15.841	3-Hydroxynorvaline	C10H18N2O7S	CC(=O)NC(CSC(CO)C(O)C(N)C(=O)O)C(=O)O	-721.779	0.748106	0.119707	0.895593	0.772596
24907	309.075	14	3-Hydroxynorvaline	C10H18N2O7S	CC(=O)NC(CSC(CO)C(O)C(N)C(=O)O)C(=O)O	-675.051	0.951691	0.260877	0.979444	0.780946
24908	309.075	12.575	3-Hydroxynorvaline	C10H18N2O7S	CC(=O)NC(CSC(CO)C(O)C(N)C(=O)O)C(=O)O	-664.094	0.546502	0.980528	0.810925	0.991664
24916	309.091	6.7	Phenethyl isocyanate	C14H18N2O4S	CC(=O)NC(CSC(=O)NCCC1=CC=CC=C1)C(=O)O	-336.798	0.688722	0.00889829	0.87901	0.772596
25051	310.052	4.7	(E)-4-(4-(4-(2-Cyanovinyl)-2,6-dimethylphenylamino)pyrimidin-2-ylamino)benzonitrile;4-(7-Hydroxy-6,7-dihydro-5H-cyclopenta[d]pyrimidin-4-ylamino)benzonitrile;4-({4-[(2,4,6-Trimethylphenyl)amino]-1,3,5-triazin-2-yl}amino)benzonitrile;4-[[2-(4-Cyanoanilino)pyrimidin-4-yl]amino]-3,5-dimethylbenzonitrile;4-[[4-Amino-6-(2,4,6-trimethylanilino)-1,3,5-triazin-2-yl]amino]benzonitrile;4-[[4-Amino-6-[(2,6-…	C12H13N3O5S	CC(=O)NC(CSC(=N)c1ccc([N+](=O)[O-])cc1)C(=O)O	-272.663	0.517887	0.078936	0.804011	0.772596
25052	310.052	5	(E)-4-(4-(4-(2-Cyanovinyl)-2,6-dimethylphenylamino)pyrimidin-2-ylamino)benzonitrile;4-(7-Hydroxy-6,7-dihydro-5H-cyclopenta[d]pyrimidin-4-ylamino)benzonitrile;4-({4-[(2,4,6-Trimethylphenyl)amino]-1,3,5-triazin-2-yl}amino)benzonitrile;4-[[2-(4-Cyanoanilino)pyrimidin-4-yl]amino]-3,5-dimethylbenzonitrile;4-[[4-Amino-6-(2,4,6-trimethylanilino)-1,3,5-triazin-2-yl]amino]benzonitrile;4-[[4-Amino-6-[(2,6-…	C12H13N3O5S	CC(=O)NC(CSC(=N)c1ccc([N+](=O)[O-])cc1)C(=O)O	-207.008	0.726839	0.144668	0.889642	0.772596
25057	310.075	5.9	1-(4-Methoxyphenyl)-2-propanone	C14H17NO5S	CC(=O)CC1=C(SCC(NC(C)=O)C(=O)O)CC(=O)C=C1	-193.212	0.384535	0.452944	0.739526	0.84464
25059	310.076	6	1-(4-Methoxyphenyl)-2-propanone	C14H17NO5S	CC(=O)CC1=C(SCC(NC(C)=O)C(=O)O)CC(=O)C=C1	-193.212	0.3206	0.418912	0.722402	0.823349
25128	311.038	1.1	Methylisothiazolone	C9H16N2O6S2	CC(=O)CC(SCC(NC(C)=O)C(=O)O)S(N)(=O)=O	-145.02	0.189671	0.351327	0.646484	0.78316
25132	311.042	1	Thiocyanic acid, p-aminophenyl ester	C12H14N3O3S2	CC(=O)NC(CSC(=N)Sc1ccc([NH2+])cc1)C(=O)O	-192.661	0.00616012	0.187043	0.47433	0.772596
25146	311.054	5.1	Benzyl thiocyanate	C13H16N2O3S2	CC(=O)NC(CSC(=N)SCc1ccccc1)C(=O)O	-288.217	0.63813	0.442242	0.858885	0.840547
25147	311.056	4.201	2-Amino-6-chloropurine	C10H12N6O4S	CC(=O)NC(CSc1[nH]c(=N)[nH]c2[n+]([O-])cnc1-2)C(=O)O	-584.404	0.068282	0.698149	0.612806	0.936539
25156	311.071	4.3	NAPQI	C13H16N2O5S	CC(=O)N=C1C=CC=C(SCC(NC(C)=O)C(=O)O)C1O	-228.559	0.33185	0.336779	0.72927	0.78316
25381	312.073	3.5	2-Pentylthiophene	C14H19NO3S2	C=C(CCCc1cccs1)SCC(NC(C)=O)C(=O)O	-280.901	0.355785	0.869113	0.738649	0.965785
25382	312.073	3.6	2-Pentylthiophene	C14H19NO3S2	C=C(CCCc1cccs1)SCC(NC(C)=O)C(=O)O	-280.901	0.184473	0.643956	0.646484	0.929405
25383	312.073	4	2-Pentylthiophene	C14H19NO3S2	C=C(CCCc1cccs1)SCC(NC(C)=O)C(=O)O	-216.861	0.386355	0.366983	0.740369	0.798235
25388	312.091	5	Hydroxyterbinafine	C14H19NO5S	CC(=O)NC(CSC(C#CC(C)(C)C=O)CC=O)C(=O)O	-202.362	0.461741	0.330182	0.780264	0.78316
25389	312.091	5.2	Hydroxyterbinafine	C14H19NO5S	CC(=O)NC(CSC(C#CC(C)(C)C=O)CC=O)C(=O)O	-143.427	0.912066	0.31978	0.963534	0.78316
25405	312.128	7.4	(E,E)-2,4-Decadienal	C15H23NO4S	C=CCCC/C=C\C(CC=O)SCC(NC(C)=O)C(=O)O	-142.421	0.225443	0.72837	0.665333	0.943405
25406	312.128	7.3	(E,E)-2,4-Decadienal	C15H23NO4S	C=CCCC/C=C\C(CC=O)SCC(NC(C)=O)C(=O)O	-142.421	0.481355	0.826433	0.787081	0.964015
25407	312.128	7.8	Dihydromyricetin 3-rhamnoside;Pelargonidin 3-O-[b-D-Xylopyranosyl-(1->2)-a-D-glucopyranoside]	C15H23NO4S	C=CCC(=CCCCCC=O)SCC(NC(C)=O)C(=O)O	-207.971	0.0980704	0.843371	0.612806	0.964015
25463	312.984	1.3	3-Chloro-4-(dichloromethylene)-2,5-pyrrolidinedione	C9H12Cl2N2O4S	CC(=O)NC(CSC(Cl)=C(CCl)C(N)=O)C(=O)O	-210.758	0.89393	0.998303	0.954802	0.999837
25504	313.065	4.5	Mechlorethamine;Nitrogen mustard N-oxide	C10H19ClN2O5S	CC(=O)NC(CSC(O)C[N+](C)([O-])CCCl)C(=O)O	-303.313	0.384816	0.301734	0.739526	0.780946
25525	313.066	1.1	4-Ethyl-2-propylthiazole	C13H18N2O3S2	C=C(Cc1nc(CC)cs1)SCC(NC(C)=O)C(=O)O	-231.091	0.280128	0.677046	0.685747	0.936539
25526	313.067	4.5	TRELAGLIPTIN	C13H15FN2O4S	CC(=O)NC(CSC(=N)c1ccc(F)cc1CO)C(=O)O	-289.687	0.275179	0.302342	0.684911	0.780946
25527	313.067	4.2	4-Ethyl-2-propylthiazole	C13H18N2O3S2	C=C(Cc1nc(CC)cs1)SCC(NC(C)=O)C(=O)O	-262.215	0.431021	0.333822	0.768579	0.78316
25529	313.067	1.2	TRELAGLIPTIN	C13H15FN2O4S	CC(=O)NC(CSC(=N)c1ccc(F)cc1CO)C(=O)O	-286.067	0.657546	0.191971	0.868269	0.772596
25744	314.107	7.1	[2-(Nitromethylene)-1-pyrrolidinyl]acetonitrile	C12H19N4O4S	CC(=O)NC(CSC(=N)C[N+]1([O-])CCC/C1=C\[NH2+])C(=O)O	-284.915	0.340847	0.536688	0.72927	0.883196
25756	314.143	6.4	1,9-Decadiene	C15H25NO4S	C=CCCCCC(=O)CCCSCC(NC(C)=O)C(=O)O	-181.089	0.11014	0.126401	0.612806	0.772596
25757	314.143	7.1	1,9-Decadiene	C15H25NO4S	C=CCCCCC(=O)CCCSCC(NC(C)=O)C(=O)O	-118.895	0.914862	0.39382	0.963534	0.814658
25758	314.144	7.6	1,2-Epoxydecane;9-Decen-1-ol;9-Decenal;9-Decenol	C15H25NO4S	C=C(CCCCCCCC=O)SCC(NC(C)=O)C(=O)O	-192.8	0.887964	0.783948	0.950829	0.949673
25759	314.144	6.8	1,2-Epoxydecane	C15H25NO4S	C=C(O)CCCCCCC(=C)SCC(NC(C)=O)C(=O)O	-185.03	0.152553	0.49903	0.612806	0.869695
25760	314.144	6.6	1,9-Decadiene	C15H25NO4S	C=CCCCCC(=O)CCCSCC(NC(C)=O)C(=O)O	-181.093	0.15683	0.137669	0.612806	0.772596
25761	314.144	7.3	1,9-Decadiene	C15H25NO4S	C=CCCCCC(=O)CCCSCC(NC(C)=O)C(=O)O	-119.509	0.769168	0.226345	0.908782	0.777296
25762	314.144	7.8	2,4-Decadienal	C15H25NO4S	CCCCCC=CC(CC=O)SCC(NC(C)=O)C(=O)O	-176.116	0.860604	0.175644	0.948055	0.772596
25835	315.01	0.9	5-(m-Hydroxyphenyl)-5-phenylhydantoin	C11H12N2O5S2	CC(=O)NC(CSSc1cccnc1C(=O)O)C(=O)O	-331.515	0.706199	0.263964	0.887419	0.780946
25904	315.084	1.4	7-Isothiocyanato-1-heptene	C13H20N2O3S2	C=C(CCCCCN=C=S)SCC(NC(C)=O)C(=O)O	-302.87	0.583624	0.316901	0.845008	0.78316
25906	315.085	5.9	7-Isothiocyanato-1-heptene	C13H20N2O3S2	C=C(CCCCCN=C=S)SCC(NC(C)=O)C(=O)O	-212.322	0.0111736	0.7751	0.485748	0.947345
25907	315.086	5.5	6-Deisopropylatrazine;Atrazine;Deisopropylatrazine;Simazine	C10H16N6O4S	CCNc1nc(NO)nc(SCC(NC(C)=O)C(=O)O)n1	-277.968	0.0589251	0.0705568	0.612806	0.772596
25913	315.099	6.7	2-Cyanohept-2-enoic acid	C13H20N2O5S	CCCCC(SCC(NC(C)=O)C(=O)O)C(C#N)C(=O)O	-221.865	0.299681	0.105787	0.71134	0.772596
25915	315.1	6.6	2-Cyanohept-2-enoic acid	C13H20N2O5S	CCCCC(SCC(NC(C)=O)C(=O)O)C(C#N)C(=O)O	-222.147	0.21433	0.414638	0.660136	0.823349
26096	315.982	1.2	3-Chloro-4-(dichloromethyl)-5-hydroxy-2(5H)-furanone	C9H13Cl2NO5S	CC(=O)NC(CSC=C(C(O)O)C(Cl)Cl)C(=O)O	-189.34	0.360015	0.880753	0.738649	0.970089
26129	316.119	7.2	Nona-2,7-dienoylcarnitine	C14H23NO5S	CC=CCCCC(CC(=O)O)SCC(NC(C)=O)C(=O)O	-196.879	0.0904169	0.316587	0.612806	0.78316
26134	316.122	6.4	Nona-2,7-dienoylcarnitine	C14H23NO5S	CC=CCCCC(CC(=O)O)SCC(NC(C)=O)C(=O)O	-186.013	0.143707	0.804024	0.612806	0.957818
26135	316.122	6.3	Nona-2,7-dienoylcarnitine	C14H23NO5S	CC=CCCCC(CC(=O)O)SCC(NC(C)=O)C(=O)O	-186.007	0.151524	0.85729	0.612806	0.965785
26137	316.122	6.1	8-Nonen-3-one	C14H23NO5S	C=C(CCCC(O)C(=O)CC)SCC(NC(C)=O)C(=O)O	-310.943	0.526592	0.687154	0.804011	0.936539
26141	316.123	7.3	Nona-2,5-dienoylcarnitine	C14H23NO5S	CCCC=CCC(CC(=O)O)SCC(NC(C)=O)C(=O)O	-122.344	0.0860126	0.618242	0.612806	0.923546
26142	316.123	7.6	rel-(4R,5S)-4-Chlorodihydro-5-pentyl-2(3H)-furanone	C14H23NO5S	CCCCCC1C(CC(=O)O1)SCC(C(=O)O)NC(=O)C	-178.29	0.0843059	0.870776	0.612806	0.965785
26143	316.123	5.1	1-Nonen-4-one	C14H23NO5S	C=C(O)CCCC(=O)CCCSCC(NC(C)=O)C(=O)O	-210.517	0.301501	0.299142	0.71134	0.780946
26144	316.123	7.2	Nona-2,5-dienoylcarnitine	C14H23NO5S	CCCC=CCC(CC(=O)O)SCC(NC(C)=O)C(=O)O	-122.344	0.0709651	0.27865	0.612806	0.780946
26165	316.158	7.7	(E)-5-Decen-1-ol	C15H27NO4S	CCCCC(=CCCCCO)SCC(NC(C)=O)C(=O)O	-184.947	0.0646456	0.73178	0.612806	0.943405
26166	316.158	7.4	3-Decen-2-one	C15H27NO4S	CCCCCCC(CC(C)=O)SCC(NC(C)=O)C(=O)O	-268.131	0.236651	0.382296	0.668145	0.809512
26167	316.159	7.8	(E)-5-Decen-1-ol	C15H27NO4S	CCCCC(=CCCCCO)SCC(NC(C)=O)C(=O)O	-184.947	0.0461657	0.763226	0.604495	0.946739
26168	316.159	8	(2E)-2-Decenal;(7E)-4-Deoxy-2,3-dihydromycosinol;(Z)-2-decenal;2-Decenal;Camphene-hydrate	C15H27NO4S	CCCCCCCC(CC=O)SCC(NC(C)=O)C(=O)O	-281.614	0.00516036	0.281439	0.47433	0.780946
26302	317.1	1.1	(+/-)-2-Pentylthiazolidine	C13H22N2O3S2	C=C(CCCC1NCCS1)SCC(NC(C)=O)C(=O)O	-231.658	0.590148	0.158908	0.845122	0.772596
26303	317.1	1.1	(+/-)-2-Pentylthiazolidine	C13H22N2O3S2	C=C(CCCC1NCCS1)SCC(NC(C)=O)C(=O)O	-237.486	0.863923	0.27002	0.948055	0.780946
26429	318.042	1.2	1,2-Naphthoquinone	C15H13NO5S	CC(=O)NC(CSC1=CC(=O)C(=O)C2=CC=CC=C21)C(=O)O	-236.435	0.694824	0.533309	0.882333	0.883196
26431	318.046	1.1	2-Acetyl-5-methylthiophene	C12H17NO5S2	CC(=O)NC(CSC1=CC(C)S(=O)C1C(C)=O)C(=O)O	-138.98	0.534669	0.546498	0.80687	0.885055
26442	318.065	3.3	Ascladiol	C12H17NO7S	CC(=O)NC(CSC(=C=CCO)C(CO)C(=O)O)C(=O)O	-256.466	0.0268264	0.634933	0.504933	0.927321
26448	318.084	1.1	UK-416244	C13H21NO4S2	CSC1C(C)CC(=O)CC1SCC(NC(C)=O)C(=O)O	-191.743	0.116447	0.284737	0.612806	0.780946
26468	318.118	7.6	4-Phenyl-1-cyclohexene	C17H21NO3S	CC(=O)NC(CSC1=CCC(c2ccccc2)CC1)C(=O)O	-390.671	0.0717002	0.773487	0.612806	0.946739
26480	318.138	7.8	(E)-2-Ethyl heptenoate	C14H25NO5S	CCCCC(CC(=O)OCC)SCC(NC(C)=O)C(=O)O	-166.794	0.265974	0.437148	0.680022	0.840547
26481	318.138	7.7	(E)-2-Ethyl heptenoate	C14H25NO5S	CCCCC(CC(=O)OCC)SCC(NC(C)=O)C(=O)O	-166.794	0.100129	0.355582	0.612806	0.78316
26483	318.138	6.8	(2Z)-Non-2-enoylcarnitine;2-Nonenoic acid;Ethyl (E)-2-nonenoate;Methyl (2E)-2-nonenoate;Methyl 2-nonenoate	C14H25NO5S	CCCCCCC(CC(=O)O)SCC(NC(C)=O)C(=O)O	-107.66	0.126846	0.0917214	0.612806	0.772596
26484	318.138	7	(2Z)-Non-2-enoylcarnitine;2-Nonenoic acid;Ethyl (E)-2-nonenoate;Methyl (2E)-2-nonenoate;Methyl 2-nonenoate	C14H25NO5S	CCCCCCC(CC(=O)O)SCC(NC(C)=O)C(=O)O	-191.464	0.145312	0.946387	0.612806	0.982852
26485	318.138	6	3-Nonen-2-one	C14H25NO5S	CCCCCC(O)C(SCC(NC(C)=O)C(=O)O)C(C)=O	-149.674	0.0244372	0.357797	0.504362	0.78316
26487	318.139	7.7	(2Z)-Non-2-enoylcarnitine;2-Nonenoic acid;Ethyl (E)-2-nonenoate;Methyl (2E)-2-nonenoate;Methyl 2-nonenoate	C14H25NO5S	CCCCCCC(CC(=O)O)SCC(NC(C)=O)C(=O)O	-166.261	0.313322	0.21045	0.718752	0.777296
26589	319.096	3.8	Glycine, N-[(2E)-2-methyl-1-oxo-2-butenyl]-;Tiglylglycine	C12H20N2O6S	CC(=O)NC(CSC(C)C(C)C(=O)NCC(=O)O)C(=O)O	-203.708	0.721426	0.746727	0.889642	0.946739
26616	319.13	6.4	1-hydroxyoct-2-enoylglycine	C13H24N2O5S	CCCCCC(SCC(NC(C)=O)C(=O)O)C(N)C(=O)O	-227.7	0.382239	0.18061	0.739526	0.772596
26619	319.132	5	1-hydroxyoct-2-enoylglycine	C13H24N2O5S	CCCCCC(SCC(NC(C)=O)C(=O)O)C(N)C(=O)O	-250.763	0.793727	0.657997	0.920941	0.934677
26639	319.167	7.267	N-Methyloctan-1-amine	C14H28N2O4S	CNCCCCCCC(CO)SCC(NC(C)=O)C(=O)O	-345.043	0.0529126	0.501063	0.612806	0.869695
26686	320.063	1.1	2-Propylthiophene	C12H19NO5S2	CC(=O)NC(CSC1C=C(CCCO)SC1O)C(=O)O	-155.959	0.490894	0.728819	0.791644	0.943405
26687	320.063	1.4	2-Acetyl-3-methylthiophene	C12H19NO5S2	CC(=O)NC(CSC1C(C)=C(C(C)O)SC1O)C(=O)O	-149.999	0.188851	0.679208	0.646484	0.936539
26695	320.08	1	4-Hydroxybutyl prop-2-enoate	C12H19NO7S	CC(=O)NC(CSC(CO)C(=O)OCCCC=O)C(=O)O	-214.789	0.538231	0.0668815	0.80687	0.772596
26696	320.08	1	3-(3-Ethyloxiranyl)-2-propenal	C12H19NO7S	CC(=O)NC(CSC(CC=O)C1OC1C(O)CO)C(=O)O	-195.259	0.787792	0.608875	0.916566	0.919281
26705	320.118	5.1	6-Octenal	C13H23NO6S	CC(=O)NC(CSC(CCCCC(=O)O)C(C)O)C(=O)O	-177.618	0.21825	0.290447	0.662572	0.780946
26708	320.126	5	3-[Bis(2-hydroxyethyl)amino]propanenitrile	C12H23N3O5S	CC(=O)NC(CSC(=N)CC[NH+](CCO)CCO)C(=O)O	-322.382	0.423062	0.452438	0.766306	0.84464
26715	320.151	7	1-Chlorononane;1-Iodononane;n-Nonyl bromide	C14H27NO5S	CC(=O)NC(CSCC(O)CCCCCCCO)C(=O)O	-230.337	0.462447	0.111432	0.780264	0.772596
26720	320.154	6.5	(E)-2-Nonenal;Campesterol glucoside	C14H27NO5S	CCCCCCC(O)C(CO)SCC(NC(C)=O)C(=O)O	-213.557	0.0713537	0.333445	0.612806	0.78316
26721	320.154	6.8	(E)-2-Nonenal;Campesterol glucoside	C14H27NO5S	CCCCCCC(O)C(CO)SCC(NC(C)=O)C(=O)O	-204.889	0.0774051	0.86601	0.612806	0.965785
26806	321.059	3.6	S-Allylcysteine;S-Propyl-L-cysteine	C11H18N2O5S2	C=C(CSCC(N)C(=O)O)SCC(NC(C)=O)C(=O)O	-101.907	0.976255	0.348201	0.984391	0.78316
26832	321.095	5.2	(+/-)-2-(2-Methylpropyl)thiazolidine	C12H22N2O4S2	CC(=O)NC(CSC(C)(CO)CC1NCCS1)C(=O)O	-338.338	0.116042	0.693391	0.612806	0.936539
26942	322.067	1.1	Isoamyl isothiocyanate	C11H19N2O5S2	CC(=O)NC(CSC(=S=O)[N+]([O-])CCC(C)C)C(=O)O	-261.275	0.814876	0.853262	0.933964	0.965785
26951	322.093	4.7	(2E)-2-ethylidene-4-hydroxy-5-methyl-3(2H)-furanone	C12H21NO7S	CCC(O)C(=O)C([O-])C(C)(O)SCC(NC(C)=O)C(=O)O	-187.133	0.438513	0.528839	0.773803	0.880013
26964	322.13	6.8	xi-1-Ethoxy-1-butoxyethane	C13H25NO6S	CCOC(C)OCCC(CO)SCC(NC(C)=O)C(=O)O	-322.45	0.104148	0.871664	0.612806	0.965785
27026	323.004	7.2	maleimide-thiol	C9H12N2O7S2	CC(=O)NC(CSC1CC(=O)[N+]([O-])([SH]=O)C1=O)C(=O)O	-226.522	0.920306	0.191757	0.963534	0.772596
27047	323.038	1.1	N-T-Boc-leu-gly-arg P-nitroanilide	C10H16N2O6S2	CC(=O)NC(CSC(CO)C1OC(=S)NC1O)C(=O)O	-322.791	0.473049	0.439893	0.787081	0.840547
27211	323.981	4.3	Methylene bis(thiocyanate);Methylene dithiocyanate;Methylene thiocyanate	C8H11N3O5S3	CC(=O)NC(CSC(=N)S(=O)CS(=O)C#N)C(=O)O	-195.973	0.973725	0.499041	0.984391	0.869695
27237	324.072	4.3	xi-2,3-Dihydro-3,5-dihydroxy-6-methyl-4H-pyran-4-one	C11H19NO8S	CC(=O)NC(CSC(C)(O)C(O)C(=O)C(O)CO)C(=O)O	-210.342	0.200985	0.381407	0.652237	0.809512
27248	324.091	6.6	3-(4-Methoxyphenyl)-2-methyl-2-propenal	C15H19NO5S	CC(=O)NC(CSC1=C(CC(C)C=O)C=CC(=O)C1)C(=O)O	-288.721	0.966791	0.385333	0.984221	0.809869
27351	325.066	1.1	Diethyl cyanophosphonate	C10H19N2O6PS	CCOP(=O)(OCC)C(=N)SCC(NC(C)=O)C(=O)O	-356.767	0.318073	0.110108	0.722272	0.772596
27352	325.068	1.3	Fluroquinolone	C14H15FN2O4S	CC(=O)NC(CSC1CC(=O)[NH+](F)c2ccccc21)C(=O)O	-316.418	0.300191	0.935114	0.71134	0.980782
27405	325.095	0.9	Lazabemide hydrochloride	C13H18N4O4S	CC(=O)NC(CSc1ccc(C(=O)NCCN)nc1)C(=O)O	-338.013	0.00418422	0.0441853	0.47433	0.772596
27407	325.096	5.4	2-[(3-Iodophenyl)methyl]-1-[[N'-[(3-iodophenyl)methyl]carbamimidoyl]amino]guanidine;Iobenguane	C13H18N4O4S	CC(=O)NC(CSc1cccc(C[N+]([O-])=C(N)N)c1)C(=O)O	-367.24	0.661425	0.137495	0.868269	0.772596
27588	326.087	6	4-Chloro-4'-fluorobutyrophenone	C15H18FNO4S	CC(=O)NC(CSC=CCC(O)c1ccc(F)cc1)C(=O)O	-319.736	0.601348	0.562017	0.845122	0.89479
27589	326.088	4.7	4-Chloro-4'-fluorobutyrophenone	C15H18FNO4S	CC(=O)NC(CSC=CCC(O)c1ccc(F)cc1)C(=O)O	-271.485	0.074133	0.885471	0.612806	0.972755
27590	326.088	1.6	4-Chloro-4'-fluorobutyrophenone	C15H18FNO4S	CC(=O)NC(CSC=CCC(O)c1ccc(F)cc1)C(=O)O	-322.165	0.334457	0.334164	0.72927	0.78316
27592	326.088	3.9	4-Chloro-4'-fluorobutyrophenone	C15H18FNO4S	CC(=O)NC(CSC=CCC(O)c1ccc(F)cc1)C(=O)O	-253.981	0.591258	0.29409	0.845122	0.780946
27594	326.089	3.5	4-Chloro-4'-fluorobutyrophenone	C15H18FNO4S	CC(=O)NC(CSC=CCC(O)c1ccc(F)cc1)C(=O)O	-322.589	0.472078	0.269196	0.787081	0.780946
27595	326.089	4.3	3-(4-Methyl-3-pentenyl)thiophene	C15H21NO3S2	CC(=O)NC(CSC1=CSC=C1CCC=C(C)C)C(=O)O	-315.578	0.25624	0.115767	0.677777	0.772596
27596	326.089	4.9	4-Chloro-4'-fluorobutyrophenone	C15H18FNO4S	CC(=O)NC(CSC=CCC(O)c1ccc(F)cc1)C(=O)O	-271.485	0.445653	0.514723	0.7765	0.870201
27597	326.089	3.7	4-Chloro-4'-fluorobutyrophenone	C15H18FNO4S	CC(=O)NC(CSC=CCC(O)c1ccc(F)cc1)C(=O)O	-253.981	0.913644	0.151212	0.963534	0.772596
27608	326.105	7.3	10-Hydroxy-2-oxabicyclo[6.2.2]dodeca-1(10),8,11-trien-3-one	C15H21NO5S	CCCCC1=C(SCC(NC(C)=O)C(=O)O)CC(=O)C(O)=C1	-161.958	0.698567	0.807181	0.885757	0.958881
27609	326.106	6.4	1-(4-Hydroxy-3,5-dimethoxyphenyl)-2-[2-methoxy-4-(1-propenyl)phenoxy]-1-propanol;1-Ethoxy-2-methoxy-4-(1-propenyl)benzene;4-Prop-1-enylveratrole;Eugenosedin-A;Isoeugenol acetate;Isoeugenol benzyl ether;Isoeugenol formate;Isoeugenol phenylacetate;Isoeugenyl acetate;Isoeugenyl benzyl ether;Methyl isoeugenol;Methylisoeugenol;Simetride;trans-isoeugenol-O-glucuronide	C15H21NO5S	CCCC1=C(SCC(NC(C)=O)C(=O)O)CC(=O)C(OC)=C1	-286.793	0.164724	0.238609	0.612806	0.777296
27610	326.107	7.5	2,4,6,8-Decatetraenoic acid dehydropiperidide	C15H21NO5S	C/C=C/C=C/C=C\C(CC(=O)O)SCC(NC(C)=O)C(=O)O	-229.554	0.176232	0.850605	0.640638	0.965785
27612	326.107	6.2	1-(4-Hydroxy-3,5-dimethoxyphenyl)-2-[2-methoxy-4-(1-propenyl)phenoxy]-1-propanol;1-Ethoxy-2-methoxy-4-(1-propenyl)benzene;4-Prop-1-enylveratrole;Eugenosedin-A;Isoeugenol acetate;Isoeugenol benzyl ether;Isoeugenol formate;Isoeugenol phenylacetate;Isoeugenyl acetate;Isoeugenyl benzyl ether;Methyl isoeugenol;Methylisoeugenol;Simetride;trans-isoeugenol-O-glucuronide	C15H21NO5S	CCCC1=C(SCC(NC(C)=O)C(=O)O)CC(=O)C(OC)=C1	-286.793	0.200667	0.309133	0.652237	0.781667
27613	326.107	6	10-Hydroxy-2-oxabicyclo[6.2.2]dodeca-1(10),8,11-trien-3-one	C15H21NO5S	CCCCC1=C(SCC(NC(C)=O)C(=O)O)CC(=O)C(O)=C1	-172.048	0.40006	0.175406	0.753001	0.772596
27716	327.086	1.2	6-Chloro-N-(1-methylethyl)-1,3,5-triazine-2,4-diamine;Desethyl atrazine	C11H16N6O4S	C=C(C)Nc1nc(NO)nc(SCC(NC(C)=O)C(=O)O)n1	-333.322	0.0772692	0.425901	0.612806	0.831193
27978	328.068	2	SB413217A	C14H16FNO5S	CC(=O)NC(CSC(CC(=O)O)c1ccc(F)cc1)C(=O)O	-296.242	0.151741	0.69157	0.612806	0.936539
27980	328.068	1.2	SB413217A	C14H16FNO5S	CC(=O)NC(CSC(CC(=O)O)c1ccc(F)cc1)C(=O)O	-337.154	0.677035	0.0362295	0.874736	0.772596
28001	328.104	5.5	(E,E,E)-1,3,5,11-Tridecatetraene-7,9-diyne	C18H19NO3S	C=C(/C=C/C=C\C#CC#C/C=C\C)SCC(NC(C)=O)C(=O)O	-393.542	0.879119	0.277266	0.948055	0.780946
28002	328.104	4.3	4-Chloro-4'-fluorobutyrophenone	C15H20FNO4S	CC(=O)NC(CSCCCC(O)c1ccc(F)cc1)C(=O)O	-347.755	0.365911	0.0459946	0.738649	0.772596
28007	328.12	6.7	(2E,6E,8E)-Decatrienoylcarnitine	C15H23NO5S	CC=CC=CCCC(CC(=O)O)SCC(NC(C)=O)C(=O)O	-398.847	0.136369	0.176813	0.612806	0.772596
28010	328.122	6.9	(2E,6E,8E)-Decatrienoylcarnitine	C15H23NO5S	CC=CC=CCCC(CC(=O)O)SCC(NC(C)=O)C(=O)O	-363.632	0.0366243	0.525454	0.574459	0.876385
28011	328.123	5.8	(2E,6E,8E)-Decatrienoylcarnitine	C15H23NO5S	CC=CC=CCCC(CC(=O)O)SCC(NC(C)=O)C(=O)O	-250.832	0.210217	0.581681	0.659337	0.902903
28012	328.123	7.9	Deacetylmoxisylyte;Moxisylyte;Moxisylyte hydrochloride;Thymoquinone	C15H23NO5S	CC(=O)NC(CSC1(C)CC(=O)C(C(C)C)CC1=O)C(=O)O	-187.661	0.944131	0.236645	0.977603	0.777296
28013	328.123	7.4	2-tert-Butyl-4-hydroxyanisole;2-tert-Butyl-4-methoxyphenol;3-tert-Butyl-4-hydroxyanisole	C15H23NO5S	CC(=O)NC(CSC1CC(=O)C(C(C)(C)C)CC1=O)C(=O)O	-240.048	0.846628	0.160971	0.946639	0.772596
28015	328.123	5.3	(2E,6E,8E)-Decatrienoylcarnitine	C15H23NO5S	CC=CC=CCCC(CC(=O)O)SCC(NC(C)=O)C(=O)O	-171.428	0.361319	0.25425	0.738649	0.780946
28016	328.123	7.2	2-tert-Butyl-4-hydroxyanisole;2-tert-Butyl-4-methoxyphenol;3-tert-Butyl-4-hydroxyanisole	C15H23NO5S	CC(=O)NC(CSC1CC(=O)C(C(C)(C)C)CC1=O)C(=O)O	-240.048	0.664212	0.162131	0.868269	0.772596
28017	328.123	5.6	(2E,6E,8E)-Decatrienoylcarnitine	C15H23NO5S	CC=CC=CCCC(CC(=O)O)SCC(NC(C)=O)C(=O)O	-171.428	0.527784	0.677107	0.804011	0.936539
28034	328.157	8.1	1,3,5-Undecatriene	C16H27NO4S	C=CC=CC(SCC(NC(C)=O)C(=O)O)C(O)CCCCC	-178.147	0.182518	0.419794	0.646484	0.823349
28036	328.159	6.7	4,8-Dimethyl-3,7-nonadien-2-one, cis-	C16H27NO4S	CC(=O)CC(C)(CCC=C(C)C)SCC(NC(C)=O)C(=O)O	-229.251	0.46981	0.513148	0.786421	0.870201
28037	328.159	8.1	1,3,5-Undecatriene	C16H27NO4S	C=CC=CC(SCC(NC(C)=O)C(=O)O)C(O)CCCCC	-177.614	0.139795	0.247993	0.612806	0.779788
28104	329.065	1.193	Dimethenamid;Dimethenamid-P	C13H18N2O4S2	CC(=O)NC(CSCC(=O)Nc1c(C)csc1C)C(=O)O	-205.797	0.266329	0.70486	0.680022	0.941666
28105	329.065	1.246	Dimethenamid;Dimethenamid-P	C13H18N2O4S2	CC(=O)NC(CSCC(=O)Nc1c(C)csc1C)C(=O)O	-207.754	0.361498	0.68193	0.738649	0.936539
28106	329.065	1.422	Dimethenamid;Dimethenamid-P	C13H18N2O4S2	CC(=O)NC(CSCC(=O)Nc1c(C)csc1C)C(=O)O	-176.001	0.136326	0.191217	0.612806	0.772596
28142	329.103	5.727	2,4-Bis(isopropylamino)-6-chloro-1,3,5-triazine;6-Chloro-N-(1-methylethyl)-1,3,5-triazine-2,4-diamine;Atrazine;Desethyl atrazine;Propazine	C11H18N6O4S	CC(=O)NC(CSc1nc(NC(C)C)nc(N)[n+]1[O-])C(=O)O	-347.153	0.0244822	0.128077	0.504362	0.772596
28144	329.104	6.04	2,4-Bis(isopropylamino)-6-chloro-1,3,5-triazine;6-Chloro-N-(1-methylethyl)-1,3,5-triazine-2,4-diamine;Atrazine;Desethyl atrazine;Propazine	C11H18N6O4S	CC(=O)NC(CSc1nc(NO)nc(NC(C)C)n1)C(=O)O	-314.998	0.381775	0.795932	0.739526	0.95362
28280	330.029	1.3	(-)-Epigallocatechin 3-(4-methyl-gallate);(-)-Epigallocatechin 3-gallate 7-glucoside 4"-glucuronide;3,4-O-Dimethylgallic acid;3-Digalloyl-4,5-di-O-galloylquinic acid;3-Methoxy-4,5-methylenedioxybenzoic acid;4'-Methyl-(-)-epigallocatechin 3-(4-methyl-gallate);4-Glucogallic acid;4-Methylgallic acid 3-glucuronide;4-Methylgallic acid 3-sulfate;4-O-Digalloyl-3,5-di-O-galloylquinic acid;4-O-Methylgalli…	C12H13NO8S	CC(=O)NC(CSC1=CC(=O)C(O)=CC1(O)C(=O)O)C(=O)O	-168.735	0.256376	0.153113	0.677777	0.772596
28303	330.084	4.2	Allyl thiohexanoate	C14H21NO4S2	C=CCSC(=O)CCCC(=C)SCC(NC(C)=O)C(=O)O	-186.215	0.312173	0.612089	0.718752	0.920561
28310	330.102	4.9	2-Propenyl 2,4-hexadienoate	C14H21NO6S	C=CCOC(=O)CC(SCC(NC(C)=O)C(=O)O)C1OC1C	-168.31	0.749636	0.385209	0.895593	0.809869
28325	330.138	6.1	9-Decenal	C15H25NO5S	CC(=O)NC(CSCCCC(=O)CCCCCC=O)C(=O)O	-489.897	0.851036	0.0542962	0.948055	0.772596
28327	330.138	5.8	(2,6)-Decadienoylcarnitine	C15H25NO5S	CCCC=CCCC(CC(=O)O)SCC(NC(C)=O)C(=O)O	-233.568	0.854043	0.193315	0.948055	0.772596
28329	330.139	6.4	(2,6)-Decadienoylcarnitine	C15H25NO5S	CCCC=CCCC(CC(=O)O)SCC(NC(C)=O)C(=O)O	-280.407	0.0220956	0.209561	0.504362	0.777296
28331	330.139	7	9-Decenal	C15H25NO5S	CC(=O)NC(CSCCCC(=O)CCCCCC=O)C(=O)O	-287.713	0.453175	0.437408	0.7765	0.840547
28332	330.139	5.3	(2,6)-Decadienoylcarnitine	C15H25NO5S	CCCC=CCCC(CC(=O)O)SCC(NC(C)=O)C(=O)O	-168.583	0.677482	0.66934	0.874736	0.934677
28334	330.139	5	Portuloside A	C15H25NO5S	C=CC(C)(O)CCC(=O)C(C)CSCC(NC(C)=O)C(=O)O	-205.936	0.229487	0.706359	0.665669	0.941906
28335	330.139	5.6	(2,6)-Decadienoylcarnitine	C15H25NO5S	CCCC=CCCC(CC(=O)O)SCC(NC(C)=O)C(=O)O	-184.783	0.584752	0.299414	0.845122	0.780946
28433	331.081	1.072	2-Ethyl-4-propylthiazole	C13H20N2O4S2	CCCc1csc(C(CO)SCC(NC(C)=O)C(=O)O)n1	-243.688	0.350942	0.669553	0.737589	0.934677
28434	331.081	1.22	2-Ethyl-4-propylthiazole	C13H20N2O4S2	CCCc1csc(C(CO)SCC(NC(C)=O)C(=O)O)n1	-243.538	0.408356	0.351637	0.761845	0.78316
28459	331.104	4.4	Nvp dpp 728 dihydrochloride	C12H20N4O5S	CC(=O)NC(CSC(=N)C1CCC[N+]1([O-])C(=O)CN)C(=O)O	-417.803	0.607064	0.374891	0.845122	0.799831
28467	331.115	4.2	Butenafine	C17H20N2O3S	CNCC1=CC(SCC(NC(C)=O)C(=O)O)=Cc2ccccc21	-442.589	0.919312	0.357831	0.963534	0.78316
28591	332.045	1.2	3-Methylgallic acid 5-sulfate	C12H15NO8S	CC(=O)NC(CSC1=CC(O)C2(O)OC2C1C(=O)O)C(=O)O	-269.519	0.285623	0.185866	0.691209	0.772596
28597	332.059	4	(E)-4-[5-(4-Hydroxyphenoxy)-3-penten-1-ynyl]phenol;Asparenyol	C16H15NO5S	CC(=O)NC(CSC(C=O)=CC#Cc1ccc(O)cc1)C(=O)O	-176.745	0.0954384	0.402788	0.612806	0.817834
28599	332.064	3.7	1-(5-Methyl-2-thienyl)-1-propanone	C13H19NO5S2	CCC(=O)C1C(SCC(NC(C)=O)C(=O)O)=CC(C)S1=O	-189.606	0.644476	0.447319	0.860996	0.841955
28606	332.08	1	Octa-3,6-dienedioylcarnitine	C13H19NO7S	CC(=O)NC(CSC(CC=CCC(=O)O)CC(=O)O)C(=O)O	-247.52	0.774097	0.841549	0.910558	0.964015
28627	332.127	5	N-(2-Cyanoethyl)valine	C13H23N3O5S	CC(=O)NC(CSC(=N)CCNC(C(=O)O)C(C)C)C(=O)O	-425.654	0.374121	0.371316	0.738649	0.798235
28636	332.154	6.1	3-Decen-2-one	C15H27NO5S	CCCCCCC(SCC(NC(C)=O)C(=O)O)C(O)C(C)=O	-356.095	0.0010509	0.681352	0.319753	0.936539
28637	332.154	6.2	3-Decen-2-one	C15H27NO5S	CCCCCCC(SCC(NC(C)=O)C(=O)O)C(O)C(C)=O	-362.485	0.00135917	0.759247	0.319753	0.946739
28638	332.154	8.4	(E)-5-Decen-1-ol	C15H27NO5S	CCCCC(SCC(NC(C)=O)C(=O)O)C(O)CCCC=O	-197.395	0.501172	0.29921	0.793444	0.780946
28639	332.154	6.6	(7E)-4-Deoxy-2,3-dihydromycosinol;Camphene-hydrate	C15H27NO5S	CC(=O)NC(CSC(CC=O)CCCCCC(C)O)C(=O)O	-352.261	0.494975	0.507042	0.791644	0.870201
28640	332.154	5.8	(7E)-4-Deoxy-2,3-dihydromycosinol;Camphene-hydrate	C15H27NO5S	CCCCCCCC(O)C(C=O)SCC(NC(C)=O)C(=O)O	-291.061	0.145651	0.83871	0.612806	0.964015
28641	332.154	7.8	(E)-5-Decen-1-ol	C15H27NO5S	CCCCC(SCC(NC(C)=O)C(=O)O)C(O)CCCC=O	-222.568	0.0894257	0.501303	0.612806	0.869695
28719	333.065	4.4	Dichlormid	C13H19ClN2O4S	C=CCN(CC(=C)SCC(NC(C)=O)C(=O)O)C(=O)CCl	-341.436	0.606903	0.235431	0.845122	0.777296
28747	333.11	5.9	Cropropamide	C13H22N2O6S	CCC(NC(=O)CC(C)SCC(NC(C)=O)C(=O)O)C(=O)O	-251.396	0.870873	0.235036	0.948055	0.777296
28805	333.157	5.5	3-{[3-(Dimethylamino)propyl]amino}propanenitrile	C13H26N4O4S	CC(=O)NC(CSC(=N)CCNCCC[N+](C)(C)[O-])C(=O)O	-438.988	0.0115945	0.766889	0.485748	0.946739
28869	334.057	4	3,3'-Thiodipropionitrile	C11H17N3O5S2	CC(=O)NC(CSC(=N)CCS(=O)(=O)CCC#N)C(=O)O	-261.71	0.0520051	0.294845	0.612806	0.780946
28891	334.13	7.1	4-Hydroperoxy-2-nonenal	C14H25NO6S	CCCCCC(OO)C(CC=O)SCC(NC(C)=O)C(=O)O	-360.785	0.238551	0.442597	0.669048	0.840547
28897	334.133	5.7	4-Hydroperoxy-2-nonenal	C14H25NO6S	CCCCCC(OO)C(CC=O)SCC(NC(C)=O)C(=O)O	-208.791	0.0610119	0.156202	0.612806	0.772596
28899	334.134	6.5	4-Hydroperoxy-2-nonenal	C14H25NO6S	CCCCCC(OO)C(CC=O)SCC(NC(C)=O)C(=O)O	-261.779	0.100399	0.185816	0.612806	0.772596
28900	334.134	5.6	4-Hydroperoxy-2-nonenal	C14H25NO6S	CCCCCC(OO)C(CC=O)SCC(NC(C)=O)C(=O)O	-208.79	0.0625828	0.551681	0.612806	0.889476
28909	334.167	7.4	(7E)-4-Deoxy-2,3-dihydromycosinol;1-Decene;Camphene-hydrate	C15H29NO5S	CCCCCCCC(O)C(CO)SCC(NC(C)=O)C(=O)O	-195.031	0.14893	0.248174	0.612806	0.779788
28976	335.053	1.5	2-Aminomuconic acid	C11H16N2O8S	CC(=O)NC(CSC(=CC(O)C(=O)O)C(N)C(=O)O)C(=O)O	-198.474	0.143519	0.165585	0.612806	0.772596
28984	335.071	1.1	6-Isothiocyanato-1-hexene	C12H20N2O5S2	CC(=O)NC(CSC(CO)CCC(O)CN=C=S)C(=O)O	-262.192	0.0458879	0.151323	0.604495	0.772596
28986	335.074	1.2	N-Phenylmaleimide	C15H16N2O5S	CC(=O)NC(CSC1CC(=O)N(C1=O)C2=CC=CC=C2)C(=O)O	-266.218	0.475945	0.279964	0.787081	0.780946
28992	335.08	1	Imepitoin	C14H16N4O4S	CC(=O)NC(CSc1ccc(N2CC(N)=NC2=O)cc1)C(=O)O	-363.645	0.0740298	0.151087	0.612806	0.772596
28994	335.082	1.2	Imepitoin	C14H16N4O4S	CC(=O)NC(CSc1ccc(N2CC(N)=NC2=O)cc1)C(=O)O	-476.38	0.14673	0.162572	0.612806	0.772596
29035	335.162	5.799	Isometheptene	C14H28N2O5S	CNC(C)CCC(O)C(C)(CO)SCC(NC(C)=O)C(=O)O	-408.69	0.524739	0.212822	0.804011	0.777296
29036	335.162	6.205	Isometheptene	C14H28N2O5S	CNC(C)CCC(O)C(C)(CO)SCC(NC(C)=O)C(=O)O	-432.978	0.00363505	0.124983	0.47433	0.772596
29037	335.162	7.781	Isometheptene	C14H28N2O5S	CNC(CO)CCC(O)C(C)(C)SCC(NC(C)=O)C(=O)O	-419.379	0.0534171	0.533746	0.612806	0.883196
29097	336.073	4.7	Erinapyrone A;Erinapyrone B	C12H19NO8S	CC(=O)NC(CSC1(CO)OC(CO)CC(=O)C1O)C(=O)O	-217.237	0.671801	0.640862	0.871387	0.92788
29111	336.11	5.6	Ethyl-3-hexanoate	C13H23NO7S	CCOC(=O)CC(SCC(NC(C)=O)C(=O)O)C(O)CCO	-297.254	0.452819	0.332968	0.7765	0.78316
29115	336.12	3.8	3-[Bis(2-hydroxyethyl)amino]propanenitrile	C12H23N3O6S	CC(=O)NC(CSC(=N)CC[N+]([O-])(CCO)CCO)C(=O)O	-410.778	0.461328	0.518259	0.780264	0.872694
29118	336.121	3.2	3-[Bis(2-hydroxyethyl)amino]propanenitrile	C12H23N3O6S	CC(=O)NC(CSC(=N)CC[N+]([O-])(CCO)CCO)C(=O)O	-348.318	0.543867	0.815419	0.810925	0.962405
29127	336.146	7.4	2-Nonenal, 4-hydroxy-, (2E,4R)-;2-Nonene-1,4-diol	C14H27NO6S	CCCCCC(O)C(O)C(CO)SCC(NC(C)=O)C(=O)O	-245.198	0.443122	0.118646	0.776433	0.772596
29128	336.149	4.4	xi-1-Ethoxy-1-pentyloxyethane	C14H27NO6S	CCOC(C)OCCCC(CO)SCC(NC(C)=O)C(=O)O	-266.232	0.554015	0.907978	0.816088	0.980626
29216	337.041	1.1	Toluene diisocyanate	C13H12N3O6S	CC(=O)NC(CSC(=O)[N+]([O-])c1cccc(N=C=O)c1)C(=O)O	-264.786	0.479397	0.941032	0.787081	0.980782
29217	337.046	1	Fluopicolide	C12H13F3N2O4S	CC(=O)NC(CSc1cc(C(F)(F)F)cnc1CO)C(=O)O	-295.456	0.216637	0.210334	0.660874	0.777296
29244	337.091	4.775	N-[(2R)-4-(Hydroxymethyl)-3-oxo-1-sulfanylhex-4-en-2-yl]acetamide	C12H22N2O5S2	CC(=O)NC(CSC(C)C(CO)C(=O)C(N)CS)C(=O)O	-216.136	0.262025	0.776262	0.680022	0.947398
29372	338.089	3.9	2-(2-Ethoxyethoxy)ethyl acrylate;Tetraethylene glycol diacrylate	C12H21NO8S	CC(=O)NC(CSC(CO)C(=O)OCCOCCO)C(=O)O	-196.139	0.832934	0.502868	0.94066	0.869695
29374	338.089	4.1	2-(2-Ethoxyethoxy)ethyl acrylate;Tetraethylene glycol diacrylate	C12H21NO8S	CC(=O)NC(CSC(CO)C(=O)OCCOCCO)C(=O)O	-196.139	0.972989	0.370249	0.984391	0.798235
29378	338.089	4.4	2-(2-Ethoxyethoxy)ethyl acrylate;Tetraethylene glycol diacrylate	C12H21NO8S	CC(=O)NC(CSC(CO)C(=O)OCCOCCO)C(=O)O	-172.213	0.369532	0.602637	0.738649	0.914756
29382	338.111	1	Benzyl methacrylate	C16H21NO5S	CC(=O)NC(CSCC(C)C(=O)OCc1ccccc1)C(=O)O	-206.013	0.525526	0.356045	0.804011	0.78316
29454	339.032	1.1	Diatretin 2	C13H12N2O7S	CC(=O)NC(CSC(=N)C(=C=O)C(=C=O)/C=C/C(=O)O)C(=O)O	-220.891	0.180115	0.196477	0.642769	0.777296
29456	339.033	1.2	ent-Epicatechin-(2alpha->7,4alpha->8)-epicatechin 3-arabinoside	C10H16N2O7S2	CC(=O)NC(CSSCC(NC(=O)CO)C(=O)O)C(=O)O	-196.478	0.947636	0.724001	0.978838	0.943405
29483	339.065	1.5	Acetrizoic acid	C14H16N2O6S	CC(=O)Nc1cc(C(=O)O)ccc1SCC(NC(C)=O)C(=O)O	-219.518	0.480238	0.368297	0.787081	0.798235
29672	340.057	6.6	3-Carbamyl-(3'-picolyl)-4-methoxy-1-benzamide	C13H15N3O6S	CC(=O)NC(CSC1=C(C(N)=O)C=CC(=O)C1C(N)=O)C(=O)O	-521.38	0.167446	0.0130731	0.616637	0.772596
29723	340.195	8.7	(Z)-1,5-Tridecadiene	C18H31NO3S	C=CCCC=C(CCCCCCC)SCC(NC(C)=O)C(=O)O	-258.767	0.566616	0.714282	0.828884	0.943405
29861	341.116	6.697	2-Methoxy-4-(2-(methylamino)propyl)phenyl beta-D-glucopyranosiduronic acid	C15H22N2O5S	COC1=CC(CC(C)N)=C(SCC(NC(C)=O)C(=O)O)CC1=O	-381.386	0.244476	0.365677	0.6748	0.798235
30046	342.044	1.2	2-Nitro-4-thiocyanoaniline	C12H15N4O4S2	CC(=O)NC(CSC(=N)S(=O)c1ccc(N)c([NH2+])c1)C(=O)O	-319.939	0.161306	0.635285	0.612806	0.927321
30047	342.044	1.4	2-Nitro-4-thiocyanoaniline	C12H15N4O4S2	CC(=O)NC(CSC(=N)S(=O)c1ccc(N)c([NH2+])c1)C(=O)O	-359.304	0.263645	0.833335	0.680022	0.964015
30054	342.069	1.1	Nona-3,6-dienedioylcarnitine	C14H17NO7S	CC(=O)NC(CSC(=C=O)CC(=O)CC=CCC(=O)O)C(=O)O	-238.368	0.185978	0.670584	0.646484	0.934677
30064	342.083	5.2	(Z)-1,3-Tridecadiene-5,7,9,11-tetrayne	C18H17NO4S	C=CC(O)C(C#CC#CC#CC#CC)SCC(NC(C)=O)C(=O)O	-265.077	0.342679	0.0150122	0.72927	0.772596
30065	342.084	5	3-(4-Methyl-3-pentenyl)thiophene	C15H21NO4S2	CC(=O)NC(CSC(CCC1=CSC2OC12)=C(C)C)C(=O)O	-281.239	0.1141	0.421801	0.612806	0.825094
30075	342.1	5.1	2,4,6,8-Decatetraenoic acid dehydropiperidide	C15H21NO6S	C/C=C/C=C/C1OC1C(CC(=O)O)SCC(NC(C)=O)C(=O)O	-236.81	0.512861	0.321498	0.801464	0.78316
30076	342.101	5.2	2,4,6,8-Decatetraenoic acid dehydropiperidide	C15H21NO6S	C/C=C/C=C/C1OC1C(CC(=O)O)SCC(NC(C)=O)C(=O)O	-236.81	0.511324	0.304265	0.800539	0.780946
30077	342.101	6.8	Butofilolol	C15H21NO6S	CCCC(=O)C1(SCC(NC(C)=O)C(=O)O)CC(=O)CCC1=O	-201.763	0.430014	0.192846	0.768579	0.772596
30078	342.101	4.8	2,4,6,8-Decatetraenoic acid dehydropiperidide	C15H21NO6S	C/C=C/C=C/C1OC1C(CC(=O)O)SCC(NC(C)=O)C(=O)O	-206.256	0.500575	0.316198	0.793444	0.78316
30079	342.101	5.3	10-hydroxy-(2E,8E)-decadien-4-ynoic Acid	C15H21NO6S	CC(=O)NC(CSC(C#CCCC=CCO)CC(=O)O)C(=O)O	-270.552	0.629364	0.303676	0.857057	0.780946
30082	342.102	6.6	Butofilolol	C15H21NO6S	CCCC(=O)C1(SCC(NC(C)=O)C(=O)O)CC(=O)CCC1=O	-201.763	0.371831	0.00557593	0.738649	0.772596
30104	342.138	6	2,5-Undecadienal	C16H25NO5S	C=C(O)CCC/C=C\CC(CC=O)SCC(NC(C)=O)C(=O)O	-253.806	0.208552	0.455895	0.659337	0.846497
30121	342.175	8.4	2-trans-6-cis-Dodecadienal	C17H29NO4S	CCCCC/C=C\CCC(CC=O)SCC(NC(C)=O)C(=O)O	-185.377	0.775103	0.231721	0.910558	0.777296
30178	343.039	3.9	Picryl chloride	C11H12N4O7S	CC(=O)NC(CSc1c([N+](=O)[O-])cc(N)cc1[N+](=O)[O-])C(=O)O	-315.656	0.149341	0.654473	0.612806	0.934677
30208	343.078	1.1	2-(3,4-Dimethoxyphenyl)-3-fluoroallylamine	C14H17FN2O5S	CC(=O)NC(CSC1=C(C(=CF)CN)C=C(O)C(=O)C1)C(=O)O	-307.393	0.338038	0.373396	0.72927	0.798652
30218	343.091	2.6	N-Nitroso-N-phenylhydroxylamine	C15H21ClN2O3S	CC(=O)NC(CSCCN(CCCl)c1ccccc1)C(=O)O	-470.841	0.523297	0.327257	0.804011	0.78316
30282	343.13	6.7	Citral oxime	C15H24N2O5S	CC(=O)NC(CSC(CCC(C)=CC=NO)=C(C)CO)C(=O)O	-434.401	0.629386	0.977413	0.857057	0.99146
30323	343.159	6.1	Polihexanide	C13H24N6O3S	C=C(CCCCNC(=N)NC(=N)N)SCC(NC(C)=O)C(=O)O	-517.689	0.983616	0.12519	0.988284	0.772596
30411	343.97	5.9	1,1,2,2,3,3-Hexachlorocyclohexane	C11H14Cl3NO3S	CC(=O)NC(CSC1=C(Cl)CCCC1(Cl)Cl)C(=O)O	-168.051	0.00902763	0.927369	0.485748	0.980626
30412	343.97	6.4	1,1,2,2,3,3-Hexachlorocyclohexane	C11H14Cl3NO3S	CC(=O)NC(CSC1=C(Cl)C(Cl)(Cl)CCC1)C(=O)O	-236.107	0.407019	0.417269	0.761026	0.823349
30766	346.054	2	2-(Allylthio)pyrazine	C12H17N3O5S2	CC(=O)NC(CSC(CO)CS(=O)c1cnccn1)C(=O)O	-411.33	0.430275	0.300103	0.768579	0.780946
30787	346.13	6.3	(E)-10-Hydroxy-8-decenoic acid;(E)-10-Oxo-8-decenoic acid	C15H25NO6S	CC(=O)NC(CSC(CC=O)CCCCCCC(=O)O)C(=O)O	-258.368	0.18336	0.814879	0.646484	0.962405
30788	346.132	6.7	(E)-10-Hydroxy-8-decenoic acid;(E)-10-Oxo-8-decenoic acid	C15H25NO6S	CC(=O)NC(CSC(CC=O)CCCCCCC(=O)O)C(=O)O	-212.291	0.0188758	0.25041	0.485748	0.780946
30792	346.133	5.9	(3Z)-Hex-3-en-1-yl 2-methylpropanoate;cis-3-Hexenyl isobutyrate	C15H25NO6S	CC(=O)NC(CSC(/C=C\CCOC(=O)C(C)C)CO)C(=O)O	-142.163	0.337295	0.764518	0.72927	0.946739
30815	346.169	7.2	2-Undecenal	C16H29NO5S	CCCCCCCC(O)C(CC=O)SCC(NC(C)=O)C(=O)O	-292.877	0.107089	0.166458	0.612806	0.772596
30853	346.937	5.4	4,5-Dichloro-2-octyl-3(2H)-isothiazolone	C8H10Cl2N2O5S2	CC(=O)NC(CSC1(Cl)C(Cl)C(=O)NS1=O)C(=O)O	-188.361	0.191216	0.651495	0.646484	0.933934
30878	347.064	1.2	Tris(2,3-epoxypropyl)isocyanurate	C11H16N4O7S	CC(=O)NC(CSC(CO)Cn1c(=O)[nH]c(=O)[nH]c1=O)C(=O)O	-321.116	0.3039	0.0655317	0.713647	0.772596
30879	347.064	4.5	Tris(2,3-epoxypropyl)isocyanurate	C11H16N4O7S	CC(=O)NC(CSC(CO)Cn1c(=O)[nH]c(=O)[nH]c1=O)C(=O)O	-299.348	0.207866	0.90623	0.659337	0.980626
30881	347.065	4.7	Tris(2,3-epoxypropyl)isocyanurate	C11H16N4O7S	CC(=O)NC(CSC(CO)Cn1c(=O)[nH]c(=O)[nH]c1=O)C(=O)O	-264.73	0.21691	0.262517	0.660874	0.780946
31011	347.956	1.2	2,4,6-Tribromophenol	C11H12BrNO5S	CC(=O)NC(CSC1=C(C(=CC(=C1)O)Br)O)C(=O)O	-238.411	0.939154	0.679516	0.976028	0.936539
31051	348.148	6.7	(4Z,7Z)-4,7-Decadien-1-ol	C15H27NO6S	CCC(O)C=CC(O)C(CCCO)SCC(NC(C)=O)C(=O)O	-242.019	0.018695	0.466403	0.485748	0.848641
31052	348.148	7.5	3-Decen-2-one	C15H27NO6S	CC(=O)NC(CSC(C(C)=O)C(O)CCCCC(C)O)C(=O)O	-200.334	0.0174695	0.417125	0.485748	0.823349
31053	348.149	5	Ocimenol	C15H27NO6S	CC(=O)NC(CSC(CO)C(C)=CCCC(C)(O)CO)C(=O)O	-200.034	0.341794	0.782049	0.72927	0.94899
31054	348.149	6.4	11b,13-Dihydrolactucin	C15H27NO6S	CC(=O)NC(CSC(C)(C)C(O)[C@@H]1OCC[C@H](C)C1O)C(=O)O	-382.129	0.165058	0.0865165	0.612806	0.772596
31055	348.149	6.1	3-Decen-2-one	C15H27NO6S	CC(=O)NC(CSC(CCCCC(C)O)C(O)C(C)=O)C(=O)O	-334.384	0.10573	0.726356	0.612806	0.943405
31152	349.065	1.1	Thiocarboxime	C11H18N4O5S2	CC(=O)NC(CSC(=N)CCSC(C)=NOC(N)=O)C(=O)O	-244.229	0.227398	0.00596428	0.665669	0.772596
31154	349.065	1.3	Thiocarboxime	C11H18N4O5S2	CC(=O)NC(CSC(=N)CCSC(C)=NOC(N)=O)C(=O)O	-235.874	0.866363	0.0448725	0.948055	0.772596
31157	349.07	1.2	2-Amino-3-carboxymuconic acid semialdehyde	C12H18N2O8S	CC(=O)NC(CSC(CC=O)C(C(=O)O)C(N)C(=O)O)C(=O)O	-290.784	0.090306	0.0795701	0.612806	0.772596
31286	350.088	5.2	N-Acetyl-S-(2-cyanoethyl)-L-cysteine	C12H21N3O5S2	CC(=O)NCCS(=O)CCC(=N)SCC(NC(C)=O)C(=O)O	-263.79	0.415611	0.263359	0.766306	0.780946
31295	350.106	8.1	alpha,alpha-Dimethylanisalacetone	C17H21NO5S	CC(=O)NC(CSC1=C(/C=C/C(=O)C(C)C)C=CC(=O)C1)C(=O)O	-251.946	0.723785	0.339528	0.889642	0.78316
31296	350.107	8.2	Allyl thiohexanoate;Hexanethioic acid S-propyl ester	C14H25NO5S2	CCCCCC(=O)SCC(CO)SCC(NC(C)=O)C(=O)O	-210.638	0.938981	0.302137	0.976028	0.780946
31303	350.125	9.4	3,4-Epoxynonanal	C14H25NO7S	CC(=O)NC(CSC(CC(=O)O)C(O)CCCC(C)O)C(=O)O	-320.351	0.880933	0.306603	0.948094	0.781667
31320	350.163	7.1	4-Hydroxydecenal	C15H29NO6S	CCCCCCC(O)C(O)C(CO)SCC(NC(C)=O)C(=O)O	-317.757	0.0136308	0.0403687	0.485748	0.772596
31646	353.049	1.1	(R)C(S)S-Alliin	C11H18N2O7S2	C=C(CS(=O)(=O)CC(N)C(=O)O)SCC(NC(C)=O)C(=O)O	-223.979	0.487532	0.696536	0.791519	0.936539
31652	353.051	4.2	5-Chloro-4-(guanidino)-2,1,3-benzothiazdiazole	C12H14N6O3S2	CC(=O)NC(CSc1ccc2nsnc2c1NC(=N)N)C(=O)O	-362.372	0.726459	0.795915	0.889642	0.95362
31674	353.088	6.2	N-[(2R)-4-(Hydroxymethyl)-3-oxo-1-sulfanylhex-4-en-2-yl]acetamide	C12H22N2O6S2	CC(=O)NC(CSC(C)C(CO)C(=O)C(N)C[SH]=O)C(=O)O	-320.42	0.135497	0.890374	0.612806	0.97435
31676	353.088	6	Imidacloprid	C14H18N4O5S	CC(=O)NC(CSc1ccc(C[N+]2([O-])CCNC2=O)cn1)C(=O)O	-458.906	0.157085	0.496549	0.612806	0.869695
31681	353.09	6.6	triazolopyridinone epoxide	C14H18N4O5S	CC(=O)NC(CSC1=CC=Cn2c1nn(CCCO)c2=O)C(=O)O	-574.554	0.689836	0.202916	0.87901	0.777296
31684	353.099	4.7	1-Isothiocyanato-4-phenylbutane	C16H22N2O3S2	CC(=O)NC(CSC(=S)NCCCCC1=CC=CC=C1)C(=O)O	-291.275	0.0845339	0.283897	0.612806	0.780946
31685	353.099	4.4	1-Isothiocyanato-4-phenylbutane	C16H22N2O3S2	CC(=O)NC(CSC(=S)NCCCCC1=CC=CC=C1)C(=O)O	-274.486	0.036414	0.46561	0.574459	0.848641
31819	354.075	1	1,3-Bis(4-(imidazolin-2-yl)-2-methoxyphenoxy)propane	C14H17N3O6S	CC(=O)NC(CSC1=CC(=O)C=CC1(O)C1=[N+]([O-])CCN1)C(=O)O	-331.956	0.684364	0.353728	0.878268	0.78316
31826	354.083	6	(2S,3R,4S,5R,6R)-6-Ethyloxane-2,3,4,5-tetrol	C12H21NO9S	CC(=O)NC(CSC(CO)C1OC(O)C(O)C(O)C1O)C(=O)O	-229.142	0.325342	0.231962	0.725171	0.777296
31837	354.093	0.9	Carabersat	C15H19N2O6S	CC(=O)NC(CSC1=C(C(C)=O)C=C([C@H](N)[CH]O)C(=O)C1)C(=O)O	-346.301	0.0318356	0.753841	0.561765	0.946739
31844	354.119	4.1	(1E,3E)-1-(4-Fluorophenyl)-2-methyl-1-penten-3-one oxime	C17H22FNO4S	CCC(=O)C(C)C(SCC(NC(C)=O)C(=O)O)c1ccc(F)cc1	-443.095	0.899966	0.318376	0.95769	0.78316
31847	354.119	1.5	(1E,3E)-1-(4-Fluorophenyl)-2-methyl-1-penten-3-one oxime	C17H22FNO4S	CCC(=O)C(C)C(SCC(NC(C)=O)C(=O)O)c1ccc(F)cc1	-323.444	0.421392	0.545638	0.766306	0.885055
31957	355.067	5.3	(R)C(S)S-Alliin;N-(1-Deoxy-b-D-fructopyranosyl) (R)C(S)S-alliin;S-Allylcysteine	C11H20N2O7S2	CC(=O)NC(CSC(CO)CS(=O)CC(N)C(=O)O)C(=O)O	-177.04	0.0732447	0.874335	0.612806	0.966791
32170	356.085	1.1	1-Heptanesulfonic acid	C12H23NO7S2	CC(=O)NC(CSC(CO)CCCCCS(=O)(=O)O)C(=O)O	-281.31	0.805608	0.761483	0.929632	0.946739
32172	356.087	1	1-Heptanesulfonic acid	C12H23NO7S2	CC(=O)NC(CSC(CO)CCCCCS(=O)(=O)O)C(=O)O	-292.019	0.899148	0.0573644	0.95769	0.772596
32182	356.099	5.5	1-Benzyl-4-(chloromethyl)benzene	C19H19NO4S	CC(=O)NC(CSCc1ccc(C(=O)c2ccccc2)cc1)C(=O)O	-465.002	0.550423	0.0604915	0.81221	0.772596
32183	356.099	5.2	Stilonium iodide	C19H19NO4S	CC(=O)NC(CSC1=C(/C=C/c2ccccc2)C=CC(=O)C1)C(=O)O	-257.921	0.178449	0.513866	0.642769	0.870201
32194	356.117	5.9	Undeca-2,5,8-trienoylcarnitine	C16H23NO6S	CC(=O)NC(CSC(=C=O)C(O)CC=CCC=CCCO)C(=O)O	-196.238	0.12761	0.388212	0.612806	0.81093
32199	356.133	14.2	Lactarofulvene	C20H23NO3S	C=C(C)C1=CC2=C(C=C(SCC(NC(C)=O)C(=O)O)C2=C)C(C)=CC1	-530.323	0.518607	0.468839	0.804011	0.848641
32204	356.135	7.5	Lactarofulvene	C20H23NO3S	C=C(C)C1=CC2=C(C=CC2=C)C(C)=C(SCC(NC(C)=O)C(=O)O)C1	-326.532	0.00478557	0.444197	0.47433	0.840547
32212	356.153	7.3	5,5-Dibutyl-4,5-dihydro-2(3H)furanone	C17H27NO5S	C=C(CCC1(CCCC)CCC(=O)O1)SCC(NC(C)=O)C(=O)O	-297.582	0.510573	0.686332	0.800539	0.936539
32213	356.153	6.5	5,5-Dibutyl-4,5-dihydro-2(3H)furanone	C17H27NO5S	C=C(CCC1(CCCC)CCC(=O)O1)SCC(NC(C)=O)C(=O)O	-314.516	0.212056	0.235099	0.659337	0.777296
32215	356.154	8.7	5,5-Dibutyl-4,5-dihydro-2(3H)furanone	C17H27NO5S	C=C(CCC1(CCCC)CCC(=O)O1)SCC(NC(C)=O)C(=O)O	-197.659	0.358384	0.410762	0.738649	0.823349
32216	356.154	7.5	5,5-Dibutyl-4,5-dihydro-2(3H)furanone	C17H27NO5S	C=C(CCC1(CCCC)CCC(=O)O1)SCC(NC(C)=O)C(=O)O	-297.582	0.477373	0.542194	0.787081	0.883196
32304	357.07	1	Tricyanmelamin	C10H14N8O5S	CC(=O)NC(CSC(=N)Nc1nc(NC(N)=O)[nH]c(=O)n1)C(=O)O	-233.191	0.156396	0.889763	0.612806	0.97435
32355	357.109	4.3	4,7-octadienoylglycine;4-octenoylglycine	C15H22N2O6S	C=CCC=C(CCC(O)=NCC(=O)O)SCC(NC(C)=O)C(=O)O	-211.613	0.26765	0.1504	0.680022	0.772596
32390	357.121	4.6	Azimexon	C14H22N4O5S	CC(=O)NC(CSC(=N)C1CN1C(C)(C)N1CC1C(=O)O)C(=O)O	-382.38	0.703845	0.756924	0.887138	0.946739
32531	358.054	4.9	Ethionamide sulphoxide	C13H17N3O5S2	CC(=O)NC(CSC(CO)c1cc(C(N)=S=O)ccn1)C(=O)O	-433.926	0.590252	0.102726	0.845122	0.772596
32534	358.06	4.9	N-(Cyclopropylmethoxy)-N-(3,5-dichloropyridin-4-yl)-4-(difluoromethoxy)benzamide	C14H18ClN3O4S	CC(=O)NC(CSc1cncc(Cl)c1NOCC1CC1)C(=O)O	-338.086	0.0206457	0.418826	0.485748	0.823349
32538	358.061	5.1	5-Chloro-3-ethyl-N-[(1-ethylpyrrolidin-2-yl)methyl]-2-hydroxy-6-methoxybenzamide;Eticlopride hydrochloride	C14H17NO8S	CCC1(O)C=C(SCC(NC(C)=O)C(=O)O)C(=O)C(C(=O)O)=C1O	-322.318	0.258468	0.021346	0.677777	0.772596
32567	358.133	6.6	Undeca-2,7-dienoylcarnitine	C16H25NO6S	CC(=O)NC(CSC(=C=O)C(O)CCCC=CCC(C)O)C(=O)O	-258.639	0.547247	0.0774019	0.810925	0.772596
32577	358.167	8	Dodecanoyl chloride	C17H29NO5S	C=C(O)CCCCCCCCCC(=O)SCC(NC(C)=O)C(=O)O	-308.369	0.985371	0.106793	0.988874	0.772596
32666	359.056	1.1	Triglochinin	C13H16N2O8S	CC(=O)NC(CSC(CC(=O)O)=C(CC(=O)O)C(O)C#N)C(=O)O	-369.457	0.254774	0.0833868	0.677777	0.772596
32844	360.109	4.3	2,4,7-Decatrienoic acid	C15H23NO7S	CCC(O)C=CC(O)C(/C=C/C(=O)O)SCC(NC(C)=O)C(=O)O	-241.437	0.732634	0.486679	0.892252	0.864186
32934	361.071	4.4	Triglochinin	C13H18N2O8S	CC(=O)NC(CSC(=N)/C(O)=C(\CCC(=O)O)CC(=O)O)C(=O)O	-253.979	0.346355	0.561055	0.731579	0.89479
32975	361.141	5.7	2-octenoylglycine	C15H26N2O6S	CCCCCC(CC(=O)C(N)C(=O)O)SCC(NC(C)=O)C(=O)O	-365.577	0.458338	0.632261	0.780264	0.927321
33088	362.128	4.6	2,4,7-Decatrienoic acid	C15H25NO7S	CC/C=C/CC(O)C(O)C(CC(=O)O)SCC(NC(C)=O)C(=O)O	-241.9	0.0786525	0.129265	0.612806	0.772596
33103	362.164	5.8	7-Methoxy-3,7-dimethyloctanal	C16H29NO6S	COC(C)(C)CCCC(CO)(CC=O)SCC(NC(C)=O)C(=O)O	-262.957	0.162207	0.717903	0.612806	0.943405
33105	362.165	6.6	2-Undecenal	C16H29NO6S	CC(=O)NC(CSC(CC=O)C(O)CCCCCC(C)O)C(=O)O	-196.462	0.00723297	0.769653	0.485748	0.946739
33233	363.156	5.9	2-(tert-Butylamino)ethyl 2-methylprop-2-enoate	C15H28N2O6S	CC(=O)NC(CSC(C)(CO)C(=O)OCCNC(C)(C)C)C(=O)O	-268.709	0.813872	0.72802	0.933964	0.943405
33236	363.158	5.7	2-(tert-Butylamino)ethyl 2-methylprop-2-enoate	C15H28N2O6S	CC(=O)NC(CSC(C)(CO)C(=O)OCCNC(C)(C)C)C(=O)O	-269.321	0.70579	0.872286	0.887419	0.965785
33263	363.193	7.039	3-(Octyloxy)propan-1-amine	C16H32N2O5S	CC(=O)NC(CSC(CO)CCCCCCOCCCN)C(=O)O	-352.195	0.311994	0.0141639	0.718752	0.772596
33328	364.104	6.1	Acrylyl-CoA	C13H23N3O5S2	CC(=O)NC(CSCCC(=O)SCCNC(=O)CCN)C(=O)O	-260.177	0.413378	0.229813	0.764478	0.777296
33342	364.14	7.5	4-Hydroxydecenal	C15H27NO7S	CC(=O)NC(CSC(C(O)C=O)C(O)CCCCC(C)O)C(=O)O	-329.437	0.537514	0.0539978	0.80687	0.772596
33344	364.144	5.2	Diaminopropane	C15H27NO7S	CC(=O)NC(CSC(CO)C(C)(O)CC=CC(C)(O)CO)C(=O)O	-236.724	0.0459144	0.296578	0.604495	0.780946
33348	364.144	5	Diaminopropane	C15H27NO7S	CC(=O)NC(CSC(CO)C(C)(O)CC=CC(C)(O)CO)C(=O)O	-236.714	0.0160489	0.796539	0.485748	0.95362
33463	365.119	1	2-(2-Butoxyethoxy)ethyl thiocyanate	C14H26N2O5S2	CCCCOCCOCCSC(=N)SCC(NC(C)=O)C(=O)O	-261.722	0.0506064	0.912126	0.612806	0.980626
33592	366.082	6.3	n-propylthiouracil	C12H21N3O6S2	CCC[NH+]([O-])C(=S)NC(CC(=O)O)SCC(NC(C)=O)C(=O)O	-315.847	0.24696	0.595892	0.6748	0.912695
33600	366.101	6	6-(3,4-Methylenedioxyphenyl)-3,5-hexadien-2-one	C17H21NO6S	CC(=O)/C=C/CCC1=C(SCC(NC(C)=O)C(=O)O)C(O)C(=O)C=C1	-306.581	0.00153944	0.20357	0.319753	0.777296
33610	366.119	5.2	2-(2-Ethoxyethoxy)ethyl acrylate;Tetraethylene glycol diacrylate	C14H25NO8S	CC(=O)NC(CSCCC(=O)OCCOCCOCCO)C(=O)O	-343.054	0.24569	0.507323	0.6748	0.870201
33651	366.175	7.6	1-Ethyl-3,5-diisopropyl-benzene	C19H29NO4S	CC(=O)NC(CSC(CO)c1cc(C(C)C)cc(C(C)C)c1)C(=O)O	-382.972	0.276408	0.904589	0.684911	0.980626
33766	367.078	8.2	1-Isothiocyanato-6-(methylsulfinyl)hexane;1-Isothiocyanato-6-(methylthio)hexane	C13H24N2O4S3	CSCCCCCCNC(SCC(NC(C)=O)C(=O)O)=S=O	-258.489	0.00836215	0.270417	0.485748	0.780946
33934	368.116	6.9	Diaryl ether	C17H23NO6S	CC=C(C)C1=C(SCC(NC(C)=O)C(=O)O)C(OC)C(C)=C(O)C1=O	-343.288	0.507592	0.634866	0.799127	0.927321
33935	368.116	6.7	Diaryl ether	C17H23NO6S	CC=C(C)C1=C(SCC(NC(C)=O)C(=O)O)C(OC)C(C)=C(O)C1=O	-343.288	0.725885	0.899764	0.889642	0.980626
34263	370.077	5.8	(E)-cinnamoyl-CoA;Cinnamoyl-CoA	C16H21NO5S2	CC(=O)NC(CSC(CC(=O)SCCO)c1ccccc1)C(=O)O	-343.812	0.879777	0.0596916	0.948055	0.772596
34598	372.112	5.7	Undeca-3,6,9-trienedioylcarnitine	C16H23NO7S	CC(=O)NC(CSC(CC=CCC=CCC(=O)O)CC(=O)O)C(=O)O	-245.493	0.19829	0.00788538	0.652237	0.772596
34605	372.13	15.7	Lactarofulvene	C20H23NO4S	C=C(C)C1=CC2=C(C=CC2=C)C(C)=C(SCC(NC(C)=O)C(=O)O)C1O	-527.439	0.373596	0.91275	0.738649	0.980626
34609	372.148	6.7	(2E,6Z)-Dodeca-2,6-dienoylcarnitine	C17H27NO6S	CC(=O)NC(CSC(=C=O)C(O)CCC=CCCCC(C)O)C(=O)O	-270.299	0.249012	0.820374	0.6748	0.962405
34610	372.148	6.4	(2E,6Z)-Dodeca-2,6-dienoylcarnitine	C17H27NO6S	CC(=O)NC(CSC(=C=O)C(O)CCC=CCCCC(C)O)C(=O)O	-270.299	0.660613	0.819364	0.868269	0.962405
34715	373.114	5.7	2-Amino-2'-chloro-5-nitrobenzophenone	C18H20N3O4S	CC(=O)NC(CSc1ccccc1C(O)c1cc([NH2+])ccc1N)C(=O)O	-454.552	0.258258	0.396039	0.677777	0.814658
34867	374.144	6.2	Lactarofulvene	C20H25NO4S	C=C(C)C1=CC2(C(=C)C(SCC(NC(C)=O)C(=O)O)CC2=O)C(C)=CC1	-371.918	0.038309	0.188371	0.589959	0.772596
35140	376.179	7.5	2-trans-6-cis-Dodecadienal	C17H31NO6S	CCCCCC(O)C(O)CCC(CC=O)SCC(NC(C)=O)C(=O)O	-291.972	0.0567913	0.637191	0.612806	0.927321
35141	376.179	6.1	Dodecanoyl chloride	C17H31NO6S	CC(=O)NC(CSC(=O)C(O)CCCCCCCCC(C)O)C(=O)O	-340.711	0.0997565	0.18912	0.612806	0.772596
35142	376.179	7.8	12-Bromododecanoic acid	C17H31NO6S	CC(=O)NC(CSCC(O)CCCCCCCCCC(=O)O)C(=O)O	-227.642	0.0180855	0.926227	0.485748	0.980626
35144	376.18	6.1	Dodecanoyl chloride	C17H31NO6S	CC(=O)NC(CSC(=O)C(O)CCCCCCCCC(C)O)C(=O)O	-350.775	0.221328	0.357461	0.665126	0.78316
35146	376.18	6.3	Dodecanoyl chloride	C17H31NO6S	CC(=O)NC(CSC(=O)C(O)CCCCCCCCC(C)O)C(=O)O	-340.711	0.453799	0.832314	0.7765	0.964015
35152	376.213	7.5	6-Tridecene	C18H35NO5S	CCCCCCC(O)C(CCCCCO)SCC(NC(C)=O)C(=O)O	-192.79	0.369271	0.827308	0.738649	0.964015
35192	377.055	3.8	(2S)-2-Amino-3-[4-[(2S)-2-amino-3-(4-hydroxyphenyl)propanoyl]oxy-3-chlorophenyl]propanoic acid	C14H19ClN2O6S	CC(=O)NC(CSC1=C(CC(N)C(=O)O)CC(Cl)C(=O)C1)C(=O)O	-350.633	0.19946	0.022564	0.652237	0.772596
35197	377.055	1.9	(2S)-2-Amino-3-[4-[(2S)-2-amino-3-(4-hydroxyphenyl)propanoyl]oxy-3-chlorophenyl]propanoic acid	C14H19ClN2O6S	CC(=O)NC(CSC1=C(CC(N)C(=O)O)CC(Cl)C(=O)C1)C(=O)O	-347.52	0.237761	0.210046	0.669048	0.777296
35214	377.075	4.1	2,5-Dioxopyrrolidin-1-yl 4-(bis(4-chlorophenyl)methyl)piperazine-1-carboxylate	C18H19ClN2O3S	CC(=O)NC(CSc1ccc(C(N)c2ccc(Cl)cc2)cc1)C(=O)O	-307.631	0.784494	0.398199	0.915243	0.814658
35235	377.098	6.44	Lapatinib	C18H19FN2O4S	CC(=O)NC(CSc1cc(N)ccc1OCc1cccc(F)c1)C(=O)O	-674.387	0.617607	0.921321	0.851976	0.980626
35236	377.099	6.12	Lapatinib	C18H19FN2O4S	CC(=O)NC(CSc1cc(N)ccc1OCc1cccc(F)c1)C(=O)O	-647.671	0.863592	0.578119	0.948055	0.901781
35238	377.099	5.981	Lapatinib	C18H19FN2O4S	CC(=O)NC(CSc1cc(N)ccc1OCc1cccc(F)c1)C(=O)O	-647.671	0.914655	0.727071	0.963534	0.943405
35239	377.099	7.268	N-Methacryloyl-L-glutamic acid	C14H22N2O8S	CC(=O)NC(CSCC(C)C(=O)NC(CCC(=O)O)C(=O)O)C(=O)O	-411.867	0.638044	0.870683	0.858885	0.965785
35240	377.099	5.562	Progabide	C18H19FN2O4S	CC(=O)NC(CSc1ccc(C(N)C2C=C(F)C=CC2=O)cc1)C(=O)O	-526.067	0.667317	0.73498	0.869566	0.944656
35241	377.1	6.949	L-3-(3-Hydroxy-4-pivaloyloxyphenyl)alanine	C14H22N2O8S	CC(=O)NC(CSC1CC(=O)C(O)CC1(O)CC(N)C(=O)O)C(=O)O	-385.013	0.505909	0.34823	0.79796	0.78316
35285	377.157	7.6	(2Z)-non-2-enoyl-CoA	C16H30N2O4S2	CCCCCCC(CC(=O)SCCN)SCC(NC(C)=O)C(=O)O	-232.198	0.0191782	0.203619	0.485748	0.777296
35404	378.104	1.1	octa-2,6-dienoyl-CoA	C15H25NO6S2	CC=CCCC(CC(=O)S(=O)CCO)SCC(NC(C)=O)C(=O)O	-253.569	0.268028	0.524701	0.680022	0.876385
35436	378.192	9	3-methoxy-2,5-dimethylpyrazine	C17H33NO6S	CC(=O)NC(CSC(CO)C(O)CCCCCCCC(C)O)C(=O)O	-369.465	0.594342	0.289215	0.845122	0.780946
35438	378.195	6.1	12-Bromo-1-dodecanol	C17H33NO6S	CC(=O)NC(CSCCCCCC(O)C(O)CCCCCO)C(=O)O	-323.44	0.252727	0.539898	0.677777	0.883196
35471	378.995	1.1	Clenbuterol	C13H14Cl2N2O5S	CC(=O)NC(CSC1C(C(=O)C=O)=CC(Cl)C(N)=C1Cl)C(=O)O	-254.02	0.190085	0.0486209	0.646484	0.772596
35494	379.05	1.1	Rafoxanide	C17H17ClN2O4S	CC(=O)NC(CSc1cc(N)ccc1Oc1ccc(Cl)cc1)C(=O)O	-344.125	0.321541	0.663481	0.722402	0.934677
35495	379.053	1	Rafoxanide	C17H17ClN2O4S	CC(=O)NC(CSc1cc(N)ccc1Oc1ccc(Cl)cc1)C(=O)O	-344.125	0.748764	0.466574	0.895593	0.848641
35500	379.061	5.8	Xct790	C16H16N2O7S	COC1=CC(=C(SCC(NC(C)=O)C(=O)O)C(C#N)C(=O)O)C=CC1=O	-351.969	0.411821	0.333487	0.763265	0.78316
35525	379.1	6.8	2-(2-Butoxyethoxy)ethyl thiocyanate	C14H24N2O6S2	CC(=O)NC(CSC(CO)CCOCCOCCSC#N)C(=O)O	-268.864	0.0634056	0.555728	0.612806	0.891481
35526	379.101	1	Methacrylyl-CoA	C14H24N2O6S2	CC(=O)NC(CSCC(C)C(=O)SCCNC(=O)CCO)C(=O)O	-217.79	0.668845	0.563677	0.870218	0.895749
35527	379.103	6.8	(2E)-Butenoyl-CoA;Crotonoyl-CoA	C14H24N2O6S2	CC(=O)NC(CSC(C)CC(=O)SCCNC(=O)CCO)C(=O)O	-262.81	0.0439506	0.933137	0.604495	0.980782
35529	379.103	6.5	Methacrylyl-CoA	C14H24N2O6S2	CC(=O)NC(CSCC(C)C(=O)SCCNC(=O)CCO)C(=O)O	-372.725	0.847169	0.333055	0.946639	0.78316
35532	379.103	5.9	2-Methyl-2-[4-[3-[1-(4-methylbenzyl)-5-oxo-4,5-dihydro-1H-1,2,4-triazol-3-yl]propyl]phenoxy]propanoic acid	C16H20N4O5S	CC(=O)NC(CSC1=C(CCCc2n[nH]c(=O)[nH]2)C=CC(=O)C1)C(=O)O	-405.178	0.58984	0.218978	0.845122	0.777296
35533	379.105	1	2-Methyl-2-[4-[3-[1-(4-methylbenzyl)-5-oxo-4,5-dihydro-1H-1,2,4-triazol-3-yl]propyl]phenoxy]propanoic acid	C16H20N4O5S	CC(=O)NC(CSC1=C(CCCc2n[nH]c(=O)[nH]2)C=CC(=O)C1)C(=O)O	-525.99	0.364921	0.22209	0.738649	0.777296
35678	380.08	6	Diphenoquinone	C17H19NO7S	CC(=O)NC(CSC1CC(=O)C=CC1(O)C1(O)C=CC(=O)C=C1)C(=O)O	-279.913	0.195816	0.0634225	0.652237	0.772596
35698	380.136	5.6	(E)-10-Hydroxy-8-decenoic acid	C15H27NO8S	CC(=O)NC(CSC(CO)C(O)CCCCC(O)CC(=O)O)C(=O)O	-243.266	0.015684	0.582901	0.485748	0.902903
35707	380.174	5.7	2-Ethylhexyl glycidyl ether	C16H31NO7S	CC(=O)NC(CSC(CO)COCC(CCCCO)C(C)O)C(=O)O	-220.914	0.664083	0.868261	0.868269	0.965785
35954	382.096	6	6-(3,4-Methylenedioxyphenyl)-3,5-hexadien-2-one	C17H21NO7S	CC(=O)/C=C/C=C\C1(O)C=C(O)C(=O)CC1SCC(NC(C)=O)C(=O)O	-264.301	0.180613	0.0707462	0.642769	0.772596
35957	382.097	6.3	6-(3,4-Methylenedioxyphenyl)-3,5-hexadien-2-one	C17H21NO7S	CC(=O)/C=C/C=C\C1(O)C=C(O)C(=O)CC1SCC(NC(C)=O)C(=O)O	-306.657	0.198908	0.0677808	0.652237	0.772596
35958	382.097	6.2	6-(3,4-Methylenedioxyphenyl)-3,5-hexadien-2-one	C17H21NO7S	CC(=O)/C=C/C=C\C1(O)C=C(O)C(=O)CC1SCC(NC(C)=O)C(=O)O	-288.061	0.0720493	0.00260091	0.612806	0.772596
35972	382.114	13.1	2-(2-Ethoxyethoxy)ethyl acrylate;Tetraethylene glycol diacrylate	C14H25NO9S	CC(=O)NC(CSC(CO)C(=O)OCCOCCOCCO)C(=O)O	-513.878	0.329758	0.081991	0.72927	0.772596
36025	382.955	7.7	2,4,6-Trichloronitrobenzene;Fartox;Pentachloronitrobenzene;Quintozene	C11H10Cl2N2O7S	CC(=O)NC(CSc1c(O)c(Cl)c([N+](=O)[O-])c(Cl)c1O)C(=O)O	-462.097	0.189199	0.57977	0.646484	0.902694
36080	383.097	6.1	Cintriamide	C16H20N2O7S	COC1=CC(=C(CC(N)=O)SCC(NC(C)=O)C(=O)O)C=C(OC)C1=O	-365.45	0.309233	0.926572	0.718752	0.980626
36199	383.19	7.7	Chlorazine	C16H28N6O3S	CCN(CC)c1nc(SCC(NC(C)=O)C(=O)O)nc(N(CC)CC)n1	-457.544	0.112015	0.0380288	0.612806	0.772596
36298	384.13	4.3	Pyrrobutamine	C21H23NO4S	CC(=O)NC(CSc1ccc(C/C(=C\CO)c2ccccc2)cc1)C(=O)O	-335.069	0.409263	0.686099	0.76186	0.936539
36319	384.185	8.8	Tetradeca-2,5,8-trienoylcarnitine	C19H31NO5S	CCCCCC=CCC=CCC(CC(=O)O)SCC(NC(C)=O)C(=O)O	-379.752	0.422513	0.724912	0.766306	0.943405
36329	384.222	9.4	(6Z,9Z)-6,9-Pentadecadien-2-one	C20H35NO4S	CCCCCC(=CC/C=C/CCCC(C)O)SCC(NC(C)=O)C(=O)O	-401.206	0.737621	0.202952	0.893798	0.777296
36622	386.091	7	Undeca-3,6,9-trienedioylcarnitine	C16H21NO8S	CC(=O)NC(CSC(=C=O)C(O)C(O)CC=CCC=CC(=O)O)C(=O)O	-484.777	0.109894	0.887091	0.612806	0.973272
36634	386.125	6.7	Dibutyl maleate	C17H25NO7S	C=CCCOC(=O)CC(SCC(NC(C)=O)C(=O)O)C(=O)OCCC=C	-290.843	0.224588	0.955312	0.665126	0.987016
36638	386.128	5.5	(E)-p-mentha-6,8-dien-2-hydroperoxide	C17H25NO7S	C=CC(O)C(CC1C(=O)CCC1CC(=O)[O-])SCC(NC(C)=O)C(=O)O	-293.457	0.259566	0.0372881	0.678556	0.772596
36725	387.093	4.7	4-Methoxy-3-nitro-N-phenylbenzamide	C18H18N3O5S	CC(=O)NC(CSC1=C(C(=O)Nc2ccccc2)C=C([NH2+])C(=O)C1)C(=O)O	-280.396	0.0432588	0.33224	0.604495	0.78316
36750	387.129	6.2	MEOBENTINE	C15H24N4O6S	CNC(NCC1(O)C=CC(=O)CC1SCC(NC(C)=O)C(=O)O)=[N+](C)[O-]	-506.689	0.776415	0.171839	0.910835	0.772596
36910	388.066	1.19	N(1)-Ethylchlorpropamide	C14H19N3O6S2	CCN(C(N)=O)S(=O)(=O)c1ccc(SCC(NC(C)=O)C(=O)O)cc1	-372.487	0.439432	0.126557	0.773803	0.772596
36911	388.066	0.997	N(1)-Ethylchlorpropamide	C14H19N3O6S2	CCN(C(N)=O)S(=O)(=O)c1ccc(SCC(NC(C)=O)C(=O)O)cc1	-372.487	0.779326	0.494823	0.912987	0.869695
36931	388.161	5.1	2,6-Diisopropylnaphthalene	C21H27NO4S	CC(=O)NC(CSC(C)(CO)c1ccc2cc(C(C)C)ccc2c1)C(=O)O	-480.68	0.163839	0.0363474	0.612806	0.772596
37074	389.171	6.4	N-Cyclopropyl-trans-2-cis-6-nonadienamide	C17H30N2O6S	CCC(O)C(O)CCC(CC(=O)NC1CC1)SCC(NC(C)=O)C(=O)O	-362.98	0.670037	0.285199	0.870431	0.780946
37158	390.026	2.9	1-(1-Naphthyl)-2-thiourea	C16H13N3O5S2	CC(=O)NC(CSSC(=N)Nc1cccc2c3oc3c3oc3c12)C(=O)O	-780.552	0.654522	0.167672	0.868269	0.772596
37212	390.922	0.9	3,4-Dichloro-5-isothiazolecarboxylic acid	C9H10Cl2N2O7S2	CC(=O)NC(CSC1(Cl)C(Cl)=NS(=O)(=O)C1C(=O)O)C(=O)O	-223.59	0.830043	0.233859	0.94066	0.777296
37330	391.162	5.8	Gallidermin	C15H28N4O6S	CC(=O)NC(CSC(C)C(NC(=O)C(N)CCCCN)C(=O)O)C(=O)O	-430.395	0.0987969	0.931112	0.612806	0.980782
37443	392.175	5.6	Dodecadienoic acid	C17H31NO7S	CCCCCCCC(O)C(O)C(CC(=O)O)SCC(NC(C)=O)C(=O)O	-260.314	0.141782	0.941412	0.612806	0.980782
37504	393.076	6.5	GRK2 Inhibitor	C14H22N2O7S2	CC(=O)NC(CSSCC(NC(C)=O)C(=O)CCC(O)C=O)C(=O)O	-302.784	0.151809	0.793197	0.612806	0.95362
37659	394.152	7.6	Neopentyl glycol diglycidyl ether	C16H29NO8S	CC(=O)NC(CSC(CO)COCC(C)(CO)COCC1CO1)C(=O)O	-461.765	0.118504	0.166528	0.612806	0.772596
37864	396.114	1	Methyl (3x,10R)-dihydroxy-11-dodecene-6,8-diynoate 10-glucoside	C18H23NO7S	COC(=O)CC(O)CCC#CC#CC=C(CO)SCC(NC(C)=O)C(=O)O	-315.108	0.282467	0.0886555	0.68948	0.772596
37865	396.114	1.2	(S)-3-Mercaptohexyl butyrate	C15H27NO7S2	CCC[C@@H](CCOC(=O)C(O)CCO)SSCC(NC(C)=O)C(=O)O	-257.817	0.0349576	0.177155	0.574459	0.772596
37866	396.115	1	Methyl (3x,10R)-dihydroxy-11-dodecene-6,8-diynoate 10-glucoside	C18H23NO7S	COC(=O)CC(O)CCC#CC#CC=C(CO)SCC(NC(C)=O)C(=O)O	-315.108	0.385043	0.35032	0.739526	0.78316
38209	399.046	0.8	Cyclanilide	C16H17ClN2O6S	CC(=O)NC(CSc1ccc(N=C(O)C2(C(=O)O)CC2)c(Cl)c1)C(=O)O	-525.049	0.991898	0.389097	0.99307	0.81093
38439	400.103	1.8	5-Dimethylamiloride	C13H19N7O6S	CC(=O)NC(CSc1nc(C(=O)N=C(N)N)c(=O)[nH]c1[N+](C)(C)[O-])C(=O)O	-345.81	0.581135	0.295878	0.842883	0.780946
38440	400.106	5.4	Dodeca-3,6,9-trienedioylcarnitine	C17H23NO8S	CC(=O)NC(CSC(=C=O)C(O)C(O)CC=CCC=CCC(=O)O)C(=O)O	-191.887	0.14032	0.16088	0.612806	0.772596
38577	401.128	8.3	4-(5,6,7,8-Tetrahydroimidazo(1,5-a)pyridin-5-yl)benzonitrile monohydrochloride;Fadrozole	C19H22N4O4S	CC(=O)NC(CSC(=N)c1ccc(C2CCCc3c[n+]([O-])cn32)cc1)C(=O)O	-555.188	0.462378	0.342641	0.780264	0.78316
38760	402.176	7	1,9-Heptadecadiene-4,6-diyn-3-ol, (3R,9Z)-;Falcarinone;Ginsenoyne E	C22H29NO4S	C=CC(=O)C#CC#CCC=C(CCCCCCC)SCC(NC(C)=O)C(=O)O	-317.1	0.373637	0.165562	0.738649	0.772596
38761	402.176	6.9	1,9-Heptadecadiene-4,6-diyn-3-ol, (3R,9Z)-;Falcarinone;Ginsenoyne E	C22H29NO4S	C=CC(=O)C#CC#CCC=C(CCCCCCC)SCC(NC(C)=O)C(=O)O	-317.1	0.922109	0.114445	0.96423	0.772596
38768	402.195	7.9	2-Cyclotetradecen-1-one	C19H33NO6S	CC(=O)NC(CSC1C(=O)C(O)CCCCCCCCCCC1O)C(=O)O	-178.641	0.122159	0.636332	0.612806	0.927321
38770	402.195	8.1	2-Cyclotetradecen-1-one	C19H33NO6S	CC(=O)NC(CSC1C(=O)C(O)CCCCCCCCCCC1O)C(=O)O	-178.641	0.364854	0.571587	0.738649	0.897939
38771	402.196	7.4	(2E,4E)-N-[2-[[(2R,3R,4R,5R,6S)-2-(1,2-Dihydroxyethyl)-4,5-dihydroxy-6-(7H-purin-6-ylamino)oxan-3-yl]amino]-2-oxoethyl]tetradeca-2,4-dienamide;(2E,4E)-Tetradecadienoylcarnitine	C19H33NO6S	CCCCCCCCCC1OC1C(CC(=O)O)SCC(NC(C)=O)C(=O)O	-191.083	0.00188756	0.414878	0.319753	0.823349
39042	404.212	7.9	9E-tetradecenoic acid	C19H35NO6S	CCCCC(SCC(NC(C)=O)C(=O)O)C(O)CCCCCCCC(=O)O	-246.577	0.150861	0.966396	0.612806	0.991265
39043	404.212	8.2	(2E)-4-Hydroxytetradec-2-enoylcarnitine;Lampranthin II	C19H35NO6S	CCCCCCCCCCC(O)C(CC(=O)O)SCC(NC(C)=O)C(=O)O	-279.506	0.0809519	0.0702862	0.612806	0.772596
39086	405.031	1	Tafamidis	C18H15ClN2O5S	CC(=O)NC(CSc1cc(Cl)cc(-c2oc3ccccc3[n+]2[O-])c1)C(=O)O	-464.923	0.466396	0.624586	0.78304	0.924868
39567	408.086	4.3	Oxadiazon	C17H19N3O7S	CC(=O)NC(CSC1=CC(=O)C(n2nc(C(C)(C)C)oc2=O)=CC1=O)C(=O)O	-536.839	0.498615	0.387973	0.792358	0.81093
39855	410.221	9.3	2,2'-Azobis(2,4-dimethylvaleronitrile)	C19H33N5O3S	CC(=O)NC(CSC(=N)C(C)(CC(C)C)N=NC(C)(C#N)CC(C)C)C(=O)O	-487.971	0.577022	0.915944	0.841201	0.980626
40223	413.105	6.1	GRK2 Inhibitor	C14H26N2O8S2	CC(=O)NC(CSSCC(NC(=O)CO)C(O)CCC(O)CO)C(=O)O	-397.963	0.294449	0.389668	0.704515	0.81093
40399	414.123	6.3	7-Hydroxy-2-(4-hydroxyphenyl)-6-(3-methylbut-2-enyl)-2,3-dihydrochromen-4-one	C18H25NO8S	CC(=O)NC(CSC1(O)CC(=O)C2(C(C)=O)OC2C1(O)CC=C(C)C)C(=O)O	-316.054	0.111701	0.48961	0.612806	0.867572
40778	417.069	4.1	Amoscanate	C18H18N4O4S2	CC(=O)NC(CSC(=S)[N+]([O-])c1ccc(Nc2ccc([NH2+])cc2)cc1)C(=O)O	-364.75	0.38184	0.982017	0.739526	0.991664
40944	418.118	5.8	Methyl 3,4,5-trimethoxycinnamate	C17H25NO9S	COC(=O)CC(SCC(NC(C)=O)C(=O)O)C1(O)C=C(OC)C(=O)C(OC)C1	-305.465	0.155923	0.345373	0.612806	0.78316
40964	418.19	6.7	(6R,8Z)-6-Hydroxy-3-oxotetradecenoic acid	C19H33NO7S	CCCCCC=C(C[C@H](O)CCC(O)CC(=O)O)SCC(NC(C)=O)C(=O)O	-412.308	0.142874	0.148721	0.612806	0.772596
40965	418.19	6.3	Terpinyl isobutyrate	C19H33NO7S	CC(=O)NC(CSC1CC(C(C)(C)OC(=O)C(C)C)CC(O)C1(C)O)C(=O)O	-386.774	0.0757957	0.395596	0.612806	0.814658
40966	418.191	7.2	(6R,8Z)-6-Hydroxy-3-oxotetradecenoic acid	C19H33NO7S	CCCCCC=C(C[C@H](O)CCC(O)CC(=O)O)SCC(NC(C)=O)C(=O)O	-319.627	0.159952	0.813672	0.612806	0.962405
41033	419.094	1.137	(2E,4E,7E)-nona-2,4,7-trienedioyl-CoA	C16H24N2O7S2	CC(=O)NC(CSC(C=CCC1OC1C(=O)O)CC(=O)SCCN)C(=O)O	-323.324	0.22906	0.859702	0.665669	0.965785
41040	419.101	5.8	Tucatinib	C18H20N4O6S	CC(=O)NC(CSC1CC(=O)C=C(C)C1OC1=CC2=NC=N[N+]2([O-])C=C1)C(=O)O	-569.021	0.735291	0.302399	0.892252	0.780946
41259	421.111	7.1	nona-2,6-dienedioyl-CoA	C16H26N2O7S2	CC(=O)NC(CSC(CCC=CCC(=O)S(=O)CCN)CC(=O)O)C(=O)O	-286.015	0.130479	0.122608	0.612806	0.772596
41387	422.095	1.346	nona-2,6-dienedioyl-CoA	C16H25NO8S2	CC(=O)NC(CSC(CCC=CCC(=O)S(=O)CCO)CC(=O)O)C(=O)O	-269.358	0.224447	0.780621	0.665126	0.94899
41404	422.185	6.5	1,1'-Azobis(cyclohexanecarbonitrile);1,1'-Diazene-1,2-diyldicyclohexanecarbonitrile	C19H29N5O4S	CC(=O)NC(CSC(=N)C1(N=[N+]([O-])C2(C#N)CCCCC2)CCCCC1)C(=O)O	-766.142	0.0196381	0.337939	0.485748	0.78316
41670	424.93	5.6	2,6-Diiodo-4-nitrophenol	C11H11IN2O6S	CC(=O)NC(CSc1cc([N+](=O)[O-])cc(I)c1O)C(=O)O	-490.114	0.722332	0.244606	0.889642	0.77777
41715	425.099	7.7	(+/-)-(E)-Methyl-2-[(E)-hydroxyimino]-5-nitro-6-methoxy-3-hexeneamide	C13H22N4O10S	COCC([N+](=O)[O-])C(O)(CO)C(SCC(NC(C)=O)C(=O)O)C(=NO)C(N)=O	-339.153	0.930291	0.558104	0.971587	0.891913
41921	426.157	7.3	Verlotorin	C20H29NO7S	C=C1CCC2C(/C=C(\C)CCC1OO)OC(=O)C2CSCC(NC(C)=O)C(=O)O	-324.461	0.269886	0.915412	0.680022	0.980626
42242	429.014	8.1	Cinromide	C16H19BrN2O5S	CCNC(=O)C(=Cc1cccc(Br)c1O)SCC(NC(C)=O)C(=O)O	-391.003	0.234174	0.913722	0.668145	0.980626
42262	429.082	5.5	Englitazone	C17H22N2O7S2	CCC1=CC(O)(CC2SC(=O)NC2=O)C(SCC(NC(C)=O)C(=O)O)CC1=O	-457.796	0.91938	0.0669639	0.963534	0.772596
42288	429.12	6.3	2-Deoxy-2,3-dehydro-n-acetyl-neuraminic acid	C14H26N2O11S	CC(=O)NC(CSC(C(O)C(=O)O)C(O)C(N)C(O)C(O)C(O)CO)C(=O)O	-263.885	0.0442596	0.427187	0.604495	0.831787
42294	429.128	7.893	4-Methyl-N-[4-[(4-nitrophenyl)azaniumyl]phenyl]-4-oxidopiperazin-4-ium-1-carboximidothioate;Amocarzine	C17H26N4O5S2	CC(=O)NC(CSC1CC(=O)C=CC1NC(=S)N1CC[N+](C)([O-])CC1)C(=O)O	-431.696	0.0461379	0.177957	0.604495	0.772596
42296	429.129	8.041	Amocarzine	C17H26N4O5S2	CC(=O)NC(CSC1CC(=O)C=CC1NC(=S=O)N1CCN(C)CC1)C(=O)O	-426.2	0.134733	0.511311	0.612806	0.870201
42297	429.133	4.8	5-Amino-2,3-dihydro-6-(3-hydroxy-4-methoxy-1-oxobutyl)-2,2-dimethyl-4H-1-benzopyran-4-one	C18H26N2O8S	COCC(O)CC(=O)C1=C(SCC(NC(C)=O)C(=O)O)CC(=O)C(C(C)O)=C1N	-335.844	0.726696	0.0808834	0.889642	0.772596
42471	430.172	13.3	Trideca-2,5,8-trienoyl-CoA	C20H33NO5S2	CCCCC=CCC=CCC(CC(=O)SCCO)SCC(NC(C)=O)C(=O)O	-316.781	0.965089	0.956485	0.98367	0.987016
42789	433.127	6	Nitrofenac	C17H26N2O9S	CC(=O)NC(CSC1CCC(CC(=O)OCCCCO[N+](=O)[O-])C(=O)C1)C(=O)O	-467.541	0.342072	0.511138	0.72927	0.870201
43094	435.996	5.2	5'-Hydroxylornoxicam	C13H15N3O8S3	CC(=O)NC(CSc1cc2c(s1)C(O)=C(C(N)=O)[N+](C)([O-])S2(=O)=O)C(=O)O	-315.343	0.378813	0.0717466	0.739526	0.772596
43565	440.099	5.5	2-Cl-IB-Meca	C15H19N7O7S	CC(=O)NC(CSc1nc(N)c2ncn(C3OC(C(N)=O)C(O)C3O)c2n1)C(=O)O	-564.008	0.621693	0.766007	0.854394	0.946739
43578	440.155	7.8	(E,E)-1,7-Diphenyl-4,6-heptadien-3-ol	C24H27NO5S	CC(=O)NC(CSC(c1ccccc1)C(O)/C=C/C(=O)CCc1ccccc1)C(=O)O	-352.098	0.605963	0.353916	0.845122	0.78316
43842	442.154	6	Ovalicin	C20H29NO8S	CC(=O)NC(CSC(CC=C(C)C)=C(C)C1(O)C(O)C(=O)CC(O)C12CO2)C(=O)O	-524.06	0.843941	0.0141806	0.945526	0.772596
43843	442.154	5.8	Ovalicin	C20H29NO8S	CC(=O)NC(CSC(CC=C(C)C)=C(C)C1(O)C(O)C(=O)CC(O)C12CO2)C(=O)O	-457.369	0.900748	0.00234575	0.95769	0.772596
43858	442.19	7.3	(6E,8R,10Z)-8-hydroxy-3-oxohexadecadienoic acid	C21H33NO7S	CCCCCC(=CC[C@@H](O)/C=C/CCC(=O)CC(=O)O)SCC(NC(C)=O)C(=O)O	-256.385	0.868863	0.525624	0.948055	0.876385
44181	445.077	6.1	Zoxamide	C19H24Cl2N2O4S	CCC(C)(C=CSCC(NC(C)=O)C(=O)O)N=C(O)c1cc(Cl)c(C)c(Cl)c1	-463.954	0.818204	0.0518913	0.935248	0.772596
44184	445.077	5.8	Zoxamide	C19H24Cl2N2O4S	CCC(C)(C=CSCC(NC(C)=O)C(=O)O)N=C(O)c1cc(Cl)c(C)c(Cl)c1	-466.483	0.337839	0.433694	0.72927	0.840547
44187	445.078	5	Zoxamide	C19H24Cl2N2O4S	CCC(C)(C=CSCC(NC(C)=O)C(=O)O)N=C(O)c1cc(Cl)c(C)c(Cl)c1	-416.758	0.701744	0.0593286	0.886912	0.772596
44188	445.078	4.8	Zoxamide	C19H24Cl2N2O4S	CCC(C)(C=CSCC(NC(C)=O)C(=O)O)N=C(O)c1cc(Cl)c(C)c(Cl)c1	-416.758	0.387363	0.189013	0.740625	0.772596
44190	445.078	5.3	Zoxamide	C19H24Cl2N2O4S	CCC(C)(C=CSCC(NC(C)=O)C(=O)O)N=C(O)c1cc(Cl)c(C)c(Cl)c1	-444.603	0.702415	0.896865	0.886912	0.979101
44191	445.078	5.2	Triflumizole	C17H17F3N4O5S	CC(=O)NC(CSc1ccc(N=C(CO)n2cc[n+]([O-])c2)c(C(F)(F)F)c1)C(=O)O	-436.537	0.483969	0.57446	0.789831	0.897939
44192	445.079	6.2	Triflumizole	C17H17F3N4O5S	CC(=O)NC(CSc1ccc(N=C(CO)[N+]2([O-])C=CN=C2)c(C(F)(F)F)c1)C(=O)O	-478.953	0.832035	0.0221557	0.94066	0.772596
44361	446.113	5.6	Olprinone;Olprinone hydrochloride	C19H21N5O6S	CC(=O)NC(CSC(=N)c1cc(C2=C[NH+]([O-])C=CNC(=O)C=C2)c(C)[nH]c1=O)C(=O)O	-537.195	0.521864	0.784854	0.804011	0.949673
44452	447.094	5.3	3'-AZIDO-2',3'-DIDEOXYURIDINE	C14H20N6O9S	CC(=O)NC(CSC1CC(=O)NC(=O)[N+]1([O-])C1CC([N+]([O-])=[N+]=[N-])C(CO)O1)C(=O)O	-355.232	0.313337	0.214342	0.718752	0.777296
44545	447.253	8.5	2,4-Dodecadienamide, N-(2-methylpropyl)-, (2E,4E)-	C21H40N2O6S	CCCCCCCC(O)C(O)C(CC(=O)NCC(C)C)SCC(NC(C)=O)C(=O)O	-314.816	0.0646507	0.694785	0.612806	0.936539
44602	448.16	6.4	octa-2,6-dienoyl-CoA	C18H31N3O6S2	CC=CCCC(CC(=O)S(=O)CCNC(=O)CCN)SCC(NC(C)=O)C(=O)O	-476.291	0.593023	0.439265	0.845122	0.840547
44690	449.109	6.3	3'-AZIDO-2',3'-DIDEOXYURIDINE	C14H22N6O9S	CC(=O)NC(CSC(CC(=O)NC(=O)O)[NH+]([O-])C1CC(N=[N+]=[N-])C(CO)O1)C(=O)O	-369.467	0.528117	0.484767	0.804011	0.8626
45237	454.135	5.1	1-Methoxy-4-[5-(4-methoxyphenoxy)-3-penten-1-ynyl]benzene	C24H25NO6S	COc1ccc(C#CC=C(COc2ccc(OC)cc2)SCC(NC(C)=O)C(=O)O)cc1	-305.57	0.71063	0.0713467	0.887764	0.772596
45238	454.136	4.9	Etintidine	C17H25N7O4S2	C#CCNC(NC(=N)SCC(NC(C)=O)C(=O)O)=[N+]([O-])CCSCc1nc[nH]c1C	-355.157	0.624954	0.227236	0.855146	0.777296
45328	455.119	4.9	Epoxiconazole	C22H21FN4O4S	CC(=O)NC(CSc1ccccc1C1OC1(Cn1cncn1)c1ccc(F)cc1)C(=O)O	-728.156	0.781837	0.324667	0.913401	0.78316
45555	457.067	3.992	Ticlopidine	C19H23ClN2O5S2	CC(=O)NC(CSC1C2=C(CCN(C(O)c3ccccc3Cl)C2)SC1O)C(=O)O	-387.911	0.83812	0.46883	0.941496	0.848641
45556	457.067	3.494	8-Hydroxyefavirenz	C19H17F3N2O6S	CC(=O)NC(CSc1cc(O)c2c(c1)C(C#CC1CC1)(C(F)(F)F)OC(O)=N2)C(=O)O	-398.711	0.979324	0.05636	0.986311	0.772596
45558	457.067	3.743	Ticlopidine	C19H23ClN2O5S2	CC(=O)NC(CSC1C2=C(CCN(C(O)c3ccccc3Cl)C2)SC1O)C(=O)O	-388.155	0.60765	0.817036	0.845122	0.962405
45560	457.068	3.899	8-Hydroxyefavirenz	C19H17F3N2O6S	CC(=O)NC(CSc1cc(O)c2c(c1)C(C#CC1CC1)(C(F)(F)F)OC(O)=N2)C(=O)O	-413.217	0.492995	0.768335	0.791644	0.946739
45973	461.098	5.5	Vedroprevir	C20H22N4O5S2	CC(=O)NC(CSc1c(O)ccc2c(O)cc(-c3csc(NC(C)C)n3)nc12)C(=O)O	-812.203	0.744569	0.849599	0.895593	0.965785
45997	461.166	4.6	Ethyl 3-[[(4-chlorophenyl)methyl-[(5-nitrothiophen-2-yl)methyl]amino]methyl]pyrrolidine-1-carboxylate	C22H30N4O3S2	CC(=O)NC(CSc1ccc(CN(Cc2ccc(N)s2)CC2CCNC2)cc1)C(=O)O	-477.869	0.0259633	0.644109	0.504933	0.929405
46000	461.167	4.5	Ethyl 3-[[(4-chlorophenyl)methyl-[(5-nitrothiophen-2-yl)methyl]amino]methyl]pyrrolidine-1-carboxylate	C22H30N4O3S2	CC(=O)NC(CSc1ccc(CN(Cc2ccc(N)s2)CC2CCNC2)cc1)C(=O)O	-484.082	0.0100592	0.172828	0.485748	0.772596
46002	461.167	4.4	Ethyl 3-[[(4-chlorophenyl)methyl-[(5-nitrothiophen-2-yl)methyl]amino]methyl]pyrrolidine-1-carboxylate	C22H30N4O3S2	CC(=O)NC(CSc1ccc(CN(Cc2ccc(N)s2)CC2CCNC2)cc1)C(=O)O	-449.859	0.249365	0.0990966	0.6748	0.772596
46036	461.22	7.8	Gallidermin	C18H34N6O6S	CC(=O)NC(CSC(C)C(NC(=O)C(CCCCN)NC(=O)C(C)N)C(N)=O)C(=O)O	-550.719	0.107312	0.185166	0.612806	0.772596
46107	462.204	7.2	Gallidermin	C18H33N5O7S	CC(=O)NC(CSC(C)C(NC(=O)C(CCCCN)NC(=O)C(C)N)C(=O)O)C(=O)O	-487.471	0.0544791	0.482779	0.612806	0.86087
46423	465.179	6.9	Adouetine X;Adouetine Y	C21H30N4O6S	CCC(C)C(NC(=O)CN)C(=O)N/C=C\C1=C(SCC(NC(C)=O)C(=O)O)CC(=O)C=C1	-628.77	0.879595	0.925771	0.948055	0.980626
46540	466.141	7.7	4-Methoxybenzyl glucoside	C18H29NO11S	CC(=O)NC(CSC1CC(=O)CCC1(O)COC1OC(CO)C(O)C(O)C1O)C(=O)O	-286.464	0.0560631	0.183743	0.612806	0.772596
46789	469.134	5.5	Diclobutrazol;Diniconazole	C20H27ClN4O5S	CC(=O)NC(CSc1ccc(CC(C(O)C(C)(C)C)[N+]2([O-])C=NC=N2)c(Cl)c1)C(=O)O	-614.107	0.45725	0.234606	0.780264	0.777296
46918	470.143	6.7	(3-(Tert-Butoxyimino-methyl)-4-chloro-phenyl)-thiocarbamic acid, O-isopropyl ester	C20H29N3O6S2	CC(=O)NC(CSc1ccc(NC(OC(C)C)=S=O)cc1C=NOC(C)(C)C)C(=O)O	-573.012	0.957909	0.0576876	0.980144	0.772596
46920	470.151	1	Cichorioside J	C21H29NO9S	C=C1CC[C@H]2[C@@H]1[C@]1(O)OC[C@@]2(O)C=CC1(SCC(NC(C)=O)C(=O)O)C(CCO)C(=O)O	-380.197	0.368579	0.639601	0.738649	0.92788
47204	473.095	5.7	Etamicastat	C18H23FN4O6S2	CC(=O)NC(CSC1C(=O)C2OC2(F)C(=O)C1CCn1c(CCN)c[nH]c1=S)C(=O)O	-502.997	0.0943381	0.798248	0.612806	0.95362
47205	473.096	5.6	Piperazine, 1-((1,5-bis(4-chlorophenyl)-2-methyl-1H-pyrrol-3-yl)methyl)-4-methyl-	C23H23ClN2O5S	CC(=O)NC(CSc1ccc([N+]2([O-])C(c3ccc(Cl)cc3)=CC(CO)=C2C)cc1)C(=O)O	-501.319	0.112844	0.871118	0.612806	0.965785
47232	473.162	6.7	Octa-3,6-dienedioylcarnitine	C20H30N2O9S	CC(=O)NC(CSC(=C=O)C(O)CC=CCC(=O)OC(CC(=O)[O-])C[N+](C)(C)C)C(=O)O	-567.154	0.114732	0.954215	0.612806	0.987016
47235	473.166	6.1	4H-1,2,4-Triazole, 3-(trans-1-(4-chlorophenyl)-3-fluorocyclobutyl)-4,5-dicyclopropyl-	C23H27FN4O4S	CC(=O)NC(CSc1ccc(C2(C3=NN=C(C4CC4)[N+]3([O-])C3CC3)CC(F)C2)cc1)C(=O)O	-589.788	0.127545	0.865604	0.612806	0.965785
47341	474.173	4	Panaxydol chlorohydrin	C22H34ClNO6S	CCCCCCCC(Cl)C(O)CC#CC#CC(O)C(CO)SCC(NC(C)=O)C(=O)O	-257.429	0.943694	0.191339	0.977603	0.772596
47437	475.145	7	Didesethylflurazepam	C22H25FN4O5S	CC(=O)NC(CSc1ccc(NCCN)c(C(=NCC(=O)O)c2ccccc2F)c1)C(=O)O	-597.903	0.248979	0.697373	0.6748	0.936539
47616	477.132	6.6	(2,4,6-Trioxo-1,3,5-triazinane-1,3,5-triyl)triethane-2,1-diyl trisprop-2-enoate	C17H26N4O10S	CC(=O)NC(CSCCC(=O)OCCn1c(=O)n(CCO)c(=O)n(CCO)c1=O)C(=O)O	-389.88	0.365502	0.140244	0.738649	0.772596
47882	479.228	7.8	(2E)-4-Hydroxytetradec-2-enoyl-CoA	C21H40N2O6S2	CCCCCCCCCCC(O)C(CC(=O)S(=O)CCN)SCC(NC(C)=O)C(=O)O	-284.314	0.600128	0.69273	0.845122	0.936539
47939	480.151	5.8	Ethamoxytriphetol	C26H27NO6S	COc1ccc(CC(O)(C2=C(SCC(NC(C)=O)C(=O)O)CC(=O)C=C2)c2ccccc2)cc1	-456.24	0.103689	0.29374	0.612806	0.780946
47955	480.279	8.8	(2E,5E,12Z,15Z)-1-Hydroxy-2,5,12,15-heneicosatetraen-4-one;1-Hydroxy-2,12,15-heneicosatrien-4-one	C26H43NO5S	C=C(CC(=O)CCCCCCCC1OC1C/C=C/CCCCC)SCC(NC(C)=O)C(=O)O	-309.048	0.86114	0.623763	0.948055	0.924868
48047	481.099	5.5	4-[[9-Chloro-7-(2,6-difluorophenyl)-5H-pyrimido[5,4-d][2]benzazepin-2-yl]amino]benzoic acid;Alisertib	C23H19FN4O5S	CC(=O)NC(CSc1ccc2c(c1)C(c1c(O)cccc1F)=NCc1cnc(=O)[nH]c1-2)C(=O)O	-621.409	0.223096	0.552378	0.665126	0.889476
48056	481.13	6.5	Bendamustine	C21H27ClN4O5S	CC(=O)NC(CSC=CN(CCCl)c1ccc2c(c1)nc(CCCC(=O)O)n2C)C(=O)O	-612.499	0.0700496	0.281954	0.612806	0.780946
48182	482.165	13.6	Cyclofenil	C26H29NO6S	CC(=O)NC(CSC1=C(C(=C2CCCCC2)c2ccc(OC(C)=O)cc2)C=CC(=O)C1)C(=O)O	-605.101	0.867936	0.261556	0.948055	0.780946
48183	482.166	13.4	Ethamoxytriphetol	C26H29NO6S	COc1ccc(CC(O)(C2=C(SCC(NC(C)=O)C(=O)O)CC(=O)CC2)c2ccccc2)cc1	-645.49	0.228045	0.538196	0.665669	0.883196
48889	490.229	6.4	(2E,4Z)-Hexadecadienoyl-CoA	C23H41NO6S2	CCCCCCCCCCCC1OC1C(CC(=O)SCCO)SCC(NC(C)=O)C(=O)O	-271.258	0.0649583	0.338213	0.612806	0.78316
48947	491.211	6.2	2-(4-(2-(4-(2,2-Dimethylbutyl)-1H-imidazol-2-yl)ethyl)phenyl)pyridine	C27H32N4O3S	C=C(SCC(NC(C)=O)C(=O)O)C(C)(C)Cc1cnc(CCc2ccc(-c3ccccn3)cc2)[nH]1	-534.206	0.871335	0.930899	0.948055	0.980782
49140	493.243	7.7	3-(Dodecyldimethylammonio)propanesulfonate	C22H42N2O6S2	C=C(CCCCCCCCCC[N+](C)(C)CCCS(=O)(=O)[O-])SCC(NC(C)=O)C(=O)O	-363.537	0.125395	0.877344	0.612806	0.968853
49223	494.203	6.3	(5E,8E,11E)-13-[(2S,3S)-3-Pentylthiiran-2-yl]trideca-5,8,11-trienoic acid	C25H37NO5S2	C=CCCCC1SC1CC=CCC=CCC=C(CCCC(=O)O)SCC(NC(C)=O)C(=O)O	-455.74	0.734829	0.0341538	0.892252	0.772596
49224	494.203	6.5	(5E,8E,11E)-13-[(2S,3S)-3-Pentylthiiran-2-yl]trideca-5,8,11-trienoic acid	C25H37NO5S2	C=CCCCC1SC1CC=CCC=CCC=C(CCCC(=O)O)SCC(NC(C)=O)C(=O)O	-404.505	0.612123	0.00950064	0.848557	0.772596
49433	496.139	3.9	Diacetylfusarochromanone	C21H27N3O9S	CC(=O)NC(COC(C)=O)CC(=O)C1=C(SCC(NC(C)=O)C(=O)O)CC(=O)C(C(C)=O)=C1N	-498.939	0.80419	0.33499	0.929462	0.78316
49538	497.124	4.5	Trimethobenzamide;Trimethobenzamide hydrochloride	C21H26N2O10S	COC1=CC(O)(C(=O)NCC2(O)C=CC(=O)CC2SCC(NC(C)=O)C(=O)O)C=C(OC)C1=O	-372.137	0.273706	0.0655727	0.683862	0.772596
49987	502.173	7.4	Naematolone	C22H33NO10S	CC(=O)NC(CSC1C(C)C(=O)C(O)C2C(CC2(C)C)C(O)(CO)C(=O)C1OC(C)=O)C(=O)O	-321.229	0.876665	0.0227498	0.948055	0.772596
50229	505.099	6.6	Profluralin	C19H21F3N4O7S	C=C(CN(CC1CC1)c1c([N+](=O)[O-])cc(C(F)(F)F)cc1[N+](=O)[O-])SCC(NC(C)=O)C(=O)O	-354.66	0.556123	0.6182	0.816994	0.923546
50240	505.147	6.3	Azalanstat	C24H30N2O6S2	CC(=O)NC(CSc1ccc(CCC2(CO)OCC(CSc3ccc(N)cc3)O2)cc1)C(=O)O	-594.798	0.496296	0.869897	0.791644	0.965785
50241	505.148	7	Domoic acid	C20H30N2O11S	CC(=O)NC(CSC(/C=C(\C)C1CNC(C(=O)O)C1C(O)C(=O)O)C(O)C(C)C(=O)O)C(=O)O	-523.532	0.189101	0.204558	0.646484	0.777296
50670	510.253	8.3	trihydroxy-4-pregnen-3-one	C26H41NO7S	CC(=O)NC(CSC12CCC3C4CCC(CC(O)(O)O)C4(C)CCC3C1(C)CCC(=O)C2)C(=O)O	-356.007	0.655084	0.97488	0.868269	0.991265
50671	510.253	8.1	trihydroxy-4-pregnen-3-one	C26H41NO7S	CC(=O)NC(CSC12CCC3C4CCC(CC(O)(O)O)C4(C)CCC3C1(C)CCC(=O)C2)C(=O)O	-355.981	0.254375	0.759206	0.677777	0.946739
50770	511.253	8.1	3-(Dodecyldimethylammonio)propanesulfonate	C22H44N2O7S2	CC(=O)NC(CSC(CO)CCCCCCCCCC[N+](C)(C)CCCS(=O)(=O)[O-])C(=O)O	-349.848	0.361773	0.491314	0.738649	0.868774
50872	512.269	8.5	Methyl Arachidonate	C26H43NO7S	CCCCCC=CC=CC(O)CC=CCC(O)C(CCCC(=O)OC)SCC(NC(C)=O)C(=O)O	-255.443	0.86309	0.69589	0.948055	0.936539
50876	512.271	8.6	Methyl Arachidonate	C26H43NO7S	CCCCCC=CC=CC(O)CC=CCC(O)C(CCCC(=O)OC)SCC(NC(C)=O)C(=O)O	-258.927	0.345214	0.325189	0.731579	0.78316
50910	513.065	6.1	Diclosulam	C18H19FN6O7S2	CCOc1nc(F)cc2nc(S(=O)(=O)Nc3c(O)cccc3SCC(NC(C)=O)C(=O)O)nn12	-494.197	0.716716	0.0302089	0.889642	0.772596
50991	514.102	4.9	4-Methylumbelliferone glucuronide	C21H25NO12S	CC(=O)NC(CSC(=C=O)C(C)(O)c1ccc(O[C@@H]2O[C@H](C(=O)O)[C@@H](O)[C@H](O)[C@H]2O)cc1)C(=O)O	-245.461	0.63884	0.11916	0.858885	0.772596
50996	514.139	6.3	Methyl helianthenoate F glucoside	C22H29NO11S	COC(=O)CCC#CC#CC=C(COC1OC(CO)C(O)C(O)C1O)SCC(NC(C)=O)C(=O)O	-375.811	0.220808	0.0394176	0.665126	0.772596
51135	516.117	4.8	7-(alpha-D-Glucopyranosyloxy)-4-methyl-2H-1-benzopyran-2-one	C21H27NO12S	CC(=O)NC(CSC(=C=O)C(O)(CO)c1ccc(OC2OC(CO)C(O)C(O)C2O)cc1)C(=O)O	-288.045	0.946789	0.142212	0.978838	0.772596
51382	519.239	13.089	Undeca-2,7-dienoylcarnitine	C23H40N2O9S	CCC(O)C1OC1CCCC(CC(=O)OC(CC(=O)[O-])C[N+](C)(C)C)SCC(NC(C)=O)C(=O)O	-440.206	0.379975	0.467181	0.739526	0.848641
52194	530.26	7.8	(2E,4E)-5-[2-Methyl-2-(1,1,4,4-tetramethyl-1,2,3,4-tetrahydronaphthalene-6-yl)cyclopropyl]-3-methyl-2,4-pentadienoic acid	C29H41NO6S	CC(=O)NC(CSC(C)(CC(=O)O)C1OC1C1CC1(C)c1ccc2c(c1)C(C)(C)CCC2(C)C)C(=O)O	-406.256	0.119077	0.620608	0.612806	0.923823
52251	531.118	4.9	(4-{2-[(4-Carbamimidoyl-benzoyl)-methyl-amino]-acetyl}-2-carboxymethoxy-phenoxy)-acetic acid	C23H24N4O9S	CC(=O)NC(CSC1=C(C(=O)CNC(=O)c2ccc(C(=N)N)cc2)C=C(OCC(=O)O)C(=O)C1)C(=O)O	-425.332	0.310724	0.547974	0.718752	0.885752
52317	532.236	8.2	11,17-Dihydroxy-6-methyl-17-(1-propynyl)androsta-1,4,6-triene-3-one	C28H39NO7S	CC#CC1(O)CCC2C3C4OC4(C)C4CC(=O)CC(SCC(NC(C)=O)C(=O)O)C4(C)C3C(O)CC21C	-522.705	0.79801	0.511304	0.924644	0.870201
52688	538.103	5.2	Nitrofenac	C23H26ClN3O8S	CC(=O)NC(CSc1cccc(Cl)c1Nc1ccccc1CC(=O)OCCCCO[N+](=O)[O-])C(=O)O	-429.958	0.495782	0.159186	0.791644	0.772596
52689	538.104	4.9	Nitrofenac	C23H26ClN3O8S	CC(=O)NC(CSc1cccc(Cl)c1Nc1ccccc1CC(=O)OCCCCO[N+](=O)[O-])C(=O)O	-432.462	0.249275	0.193377	0.6748	0.772596
52757	539.107	5.3	N-(3-(5-Chloro-1H-pyrrolo[2,3-b]pyridine-3-carbonyl)-2,4-difluorophenyl)propane-1-sulfonamide	C22H25FN4O7S2	CCCS(=O)(=O)Nc1ccc(O)c(C(O)c2c[nH]c3ncc(SCC(NC(C)=O)C(=O)O)cc23)c1F	-427.226	0.535531	0.453732	0.80687	0.84464
52758	539.108	5	N-(3-(5-Chloro-1H-pyrrolo[2,3-b]pyridine-3-carbonyl)-2,4-difluorophenyl)propane-1-sulfonamide	C22H25FN4O7S2	CCCS(=O)(=O)Nc1ccc(O)c(C(O)c2c[nH]c3ncc(SCC(NC(C)=O)C(=O)O)cc23)c1F	-427.226	0.627644	0.57118	0.857057	0.897939
52849	540.214	6.1	Nifekalant hydrochloride	C23H35N5O8S	CC(=O)NC(CSC(CC=O)(NCCN(CCO)CCCc1ccc([N+](=O)[O-])cc1)N(C)C=O)C(=O)O	-786.294	0.416326	0.175963	0.766306	0.772596
53048	543.211	6.4	N-[3,3-Dimethyl-1-(methylamino)-1-oxobutan-2-yl]-N'-hydroxy-3-(hydroxymethyl)-2-(4-methoxyphenyl)butanediamide	C23H36N4O9S	CNC(=O)C(NC(=O)C(C1=C(SCC(NC(C)=O)C(=O)O)CC(=O)CC1)C(CO)C(=O)NO)C(C)(C)C	-415.204	0.365029	0.280311	0.738649	0.780946
53430	549.219	4.5	Pimavanserin	C26H35FN4O6S	CC(=O)NC(CSC1CC(=O)C=CC1(O)CNC(=O)N(Cc1ccc(F)cc1)C1CCN(C)CC1)C(=O)O	-598.024	0.519795	0.220696	0.804011	0.777296
53431	549.22	4.6	Pimavanserin	C26H35FN4O6S	CC(=O)NC(CSC1CC(=O)C=CC1(O)CNC(=O)N(Cc1ccc(F)cc1)C1CCN(C)CC1)C(=O)O	-598.024	0.624344	0.142297	0.855146	0.772596
53480	550.23	8.275	7alpha-Thiomethylspironolactone	C28H41NO6S2	CSC1CC2(SCC(NC(C)=O)C(=O)O)CC(=O)CCC2(C)C2CCC3(C)C(CCC34CCC(=O)O4)C12	-461.109	0.13075	0.458727	0.612806	0.846497
53481	550.23	8.165	5,7-Megastigmadien-9-ol glucoside	C24H41NO11S	CC(=O)NC(CSC(C1=C(C)CCCC1(C)C)C(O)C(CO)OC1OC(CO)C(O)C(O)C1O)C(=O)O	-317.94	0.0344128	0.629697	0.574459	0.927321
53485	550.245	8	14-HDoHE	C28H41NO8S	CCC1C=C1C/C=C\CC(O)/C=C/C=C/CC(O)C(C/C=C\CC(O)C(=O)O)SCC(NC(C)=O)C(=O)O	-289.476	0.549952	0.709388	0.81221	0.943252
53486	550.247	7.8	14-HDoHE	C28H41NO8S	CCC1C=C1CC(O)C(CC(O)/C=C/C=C/C/C=C\C/C=C\CC(O)C(=O)O)SCC(NC(C)=O)C(=O)O	-315.134	0.184746	0.509584	0.646484	0.870201
53710	554.296	7.7	trans,cis,cis,cis-2,10,13,16-Docosatetraenoyl-CoA	C29H49NO5S2	CCCCC/C=C\C/C=C\C/C=C\CCCCCCC(CC(=O)SCCO)SCC(NC(C)=O)C(=O)O	-356.483	0.300864	0.443879	0.71134	0.840547
53817	556.076	3.8	Pyraclofos	C19H29ClN3O8PS2	CCCSP(=O)(OCC)OC(C=O)C(SCC(NC(C)=O)C(=O)O)[N+](N)([O-])c1ccc(Cl)cc1	-496.834	0.148588	0.515865	0.612806	0.870394
53825	556.248	6	Devazepide	C29H39N3O6S	COC1=CC(C(C#N)(CCCN(C)CCc2cccc(O)c2)C(C)C)=C(SCC(NC(C)=O)C(=O)O)CC1=O	-789.409	0.935263	0.921266	0.974376	0.980626
53947	558.29	8.6	Methyl (9Z)-6'-oxo-6,5'-diapo-6-carotenoate	C31H45NO6S	COC(=O)CC(SCC(NC(C)=O)C(=O)O)/C(C)=C\C=C\C(C)=C\C=C\C=C(C)\C=C\C=C(/C)CCC(C)O	-450.173	0.154763	0.524197	0.612806	0.876385
53995	559.217	7.8	Pentadeca-2,5,8-trienedioyl-CoA	C25H40N2O8S2	CC(=O)NC(CSC(CC=CCC=CCCCCCC(=O)SCCNC(=O)CCO)CC(=O)O)C(=O)O	-265.018	0.0727221	0.466721	0.612806	0.848641
54130	562.323	8.3	(E)-26,27-Dinorergosta-4,22-dien-3-one	C31H49NO6S	CC(=O)NC(CSC(C(C)C)C(O)C(C)C1CCC2C3CCC4=C(O)C(=O)CCC4(C)C3CCC12C)C(=O)O	-403.983	0.0848553	0.288147	0.612806	0.780946
54168	563.144	5.6	Fleroxacin;fleroxacin	C22H27F3N4O8S	CC(=O)NC(CSC1C(C(=O)O)C(=O)c2cc(F)c([N+]3([O-])CCN(C)CC3)c(F)c2[N+]1([O-])CCF)C(=O)O	-489.531	0.447052	0.859381	0.7765	0.965785
54281	565.197	4.7	[4-((1Z)-2-(Acetylamino)-3-{[1-(1,1'-biphenyl-4-ylmethyl)-2-oxoazepan-3-YL]amino}-3-oxoprop-1-enyl)-2-formylphenyl]acetic acid	C25H34N4O9S	CC(=O)NC(CSC(c1ccc(CC(=O)O)c(CO)c1)C(NC(C)=O)C(=O)NC1CCCCNC1=O)C(=O)O	-640.044	0.283514	0.109879	0.690047	0.772596
55165	581.86	1	2-[4-(4-Hydroxyphenoxy)-2-iodophenyl]-2,2-diiodoacetic acid	C13H15I2NO7S	CC(=O)NC(CSC1CC(=O)C=C(O)C1C(I)(I)C(=O)O)C(=O)O	-308.705	0.643851	0.171907	0.860996	0.772596
55227	583.134	6.2	Cabotegravir	C24H26F2N4O9S	CC(=O)NC(CSC1C(C(=O)NCc2ccc(F)cc2F)C(=O)C(O)=C2C(=O)N3C(C)COC3C[N+]21[O-])C(=O)O	-442.1	0.837935	0.0998619	0.941496	0.772596
55723	593.192	6.221	rac Benidipine hydrochloride	C26H34N4O10S	COC(=O)C1C(c2cccc([N+](=O)[O-])c2)C2(C(=O)OC3CCCNC3)OC2(C)NC1(C)SCC(NC(C)=O)C(=O)O	-784.815	0.143014	0.178617	0.612806	0.772596
55724	593.192	8.261	rac Benidipine hydrochloride	C26H34N4O10S	COC(=O)C1C(c2cccc([N+](=O)[O-])c2)C2(C(=O)OC3CCCNC3)OC2(C)NC1(C)SCC(NC(C)=O)C(=O)O	-741.301	0.28644	0.118834	0.69121	0.772596
55725	593.192	4.85	rac Benidipine hydrochloride	C26H34N4O10S	COC(=O)C1C(c2cccc([N+](=O)[O-])c2)C2(C(=O)OC3CCCNC3)OC2(C)NC1(C)SCC(NC(C)=O)C(=O)O	-761.315	0.0336168	0.234552	0.574459	0.777296
55726	593.192	5.752	rac Benidipine hydrochloride	C26H34N4O10S	COC(=O)C1C(c2cccc([N+](=O)[O-])c2)C2(C(=O)OC3CCCNC3)OC2(C)NC1(C)SCC(NC(C)=O)C(=O)O	-709.438	0.48095	0.468907	0.787081	0.848641
55778	594.259	6.9	Trimethylolpropane ethoxylate triacrylate	C26H45NO12S	CCC(=O)OCCOCC(CC)(COCCOC(=O)CC)COCCOC(=O)CCSCC(NC(C)=O)C(=O)O	-305.095	0.24517	0.187171	0.6748	0.772596
55779	594.26	7.2	Trimethylolpropane ethoxylate triacrylate	C26H45NO12S	CCC(=O)OCCOCC(CC)(COCCOC(=O)CC)COCCOC(=O)CCSCC(NC(C)=O)C(=O)O	-309.744	0.16232	0.542222	0.612806	0.883196
55837	595.782	1	Oxychlordane	C15H11Cl8NO5S	CC(=O)NC(CSC1=C(Cl)C(O)(Cl)C2C1(O)C1(Cl)C(Cl)=C(Cl)C2(Cl)C1(Cl)Cl)C(=O)O	-502.04	0.476065	0.842567	0.787081	0.964015
55865	596.276	7.1	Glucosyl (2E,6E,10x)-10,11-dihydroxy-2,6-farnesadienoate	C26H47NO12S	CC(=O)NC(CSC(C)(CC/C=C(\C)CCC(O)C(C)(C)O)CC(=O)OC(CO)C(O)C(O)C(O)CO)C(=O)O	-386.166	0.150533	0.752307	0.612806	0.946739
56045	600.184	5.2	Clindamycin	C23H40ClN3O9S2	CS[C@H]1O[C@H](C(NC(=O)[C@@H]2C[C@@H](CC(CO)SCC(NC(C)=O)C(=O)O)CN2C)C(C)Cl)[C@H](O)[C@H](O)[C@H]1O	-356.732	0.411541	0.209858	0.763265	0.777296
56079	601.087	5.5	Cefovecin	C21H26N6O9S3	CC(=O)NC(CSC1(C2CCCO2)CSC2C(NC(=O)C(=NO)c3csc(N)n3)C(=O)N2C1C(=O)O)C(=O)O	-435.921	0.663551	0.176745	0.868269	0.772596
56270	605.115	4.2	Clevidipine	C25H32Cl2N2O9S	CCCC(=O)OCOC(=O)C1C(c2cccc(Cl)c2Cl)C(C(=O)O)C(C)NC1(C)SCC(NC(C)=O)C(=O)O	-571.156	0.492877	0.158879	0.791644	0.772596
56401	608.206	7.8	Lirequinil	C31H35N3O8S	CCOC1CCN(C(=O)C(C=C(C(=O)O)c2ccccc2)=C2c3cc(SCC(NC(C)=O)C(=O)O)ccc3CC[NH+]2[O-])C1	-931.851	0.453536	0.92118	0.7765	0.980626
56554	611.232	8.386	Valsartan	C29H36N6O7S	CCCCC(=O)N(Cc1ccc(-c2ccccc2-c2nn[nH]n2)cc1)[C@H](C(=O)O)C(C)(CO)SCC(NC(C)=O)C(=O)O	-1048.62	0.605937	0.299643	0.845122	0.780946
56934	620.16	5.2	(2S)-2-Cyclopentyl-2-[4-[(2,4-dimethylpyrido[2,3-b]indol-9-yl)methyl]phenyl]-N-[(1S)-2-hydroxy-1-phenylethyl]acetamide	C27H32ClN5O8S	CC(=O)NC(CSC1=C=C(Cl)C(C(=O)Nc2ccc(N3CCN(C(=O)OC(C)(C)C)CC3)cc2)C=C1[N+](=O)[O-])C(=O)O	-495.814	0.518041	0.162066	0.804011	0.772596
56981	621.109	4.8	5-O-(Butanoyloxymethyl) 3-O-methyl (4R)-4-(2,3-dichlorophenyl)-2,6-dimethyl-3,4-dihydropyridine-3,5-dicarboxylate	C25H32Cl2N2O10S	CCCC(=O)OCOC(=O)C(C(c1cccc(Cl)c1Cl)C(C(C)=O)C(=O)O)C(C)(N)SCC(NC(C)=O)C(=O)O	-504.292	0.60302	0.17144	0.845122	0.772596
57208	626.24	7.8	PA(10:0/18:2(10E,12Z)+=O(9));PA(12:0/18:2(10E,12Z)+=O(9));PA(13:0/18:2(10E,12Z)+=O(9));PA(14:0/18:2(10E,12Z)+=O(9));PA(14:1(9Z)/18:2(10E,12Z)+=O(9));PA(15:0/18:2(10E,12Z)+=O(9));PA(16:0/18:2(10E,12Z)+=O(9));PA(16:1(9Z)/18:2(10E,12Z)+=O(9));PA(17:0/18:2(10E,12Z)+=O(9));PA(18:0/18:2(10E,12Z)+=O(9));PA(18:1(11Z)/18:2(10E,12Z)+=O(9));PA(18:1(9Z)/18:2(10E,12Z)+=O(9));PA(18:2(9Z,11Z)/18:2(10E,12Z)+=O(9…	C26H46NO12PS	CCCCCC1OC1C(CC(=O)CCCCCCCC(=O)O[C@H](CO)COP(=O)(O)O)SCC(NC(C)=O)C(=O)O	-263.092	0.447993	0.179223	0.7765	0.772596
57521	634.176	5.3	(4S,6R)-6-[(1E)-4,4-Bis(4-fluorophenyl)-3-(1-methyltetrazol-5-yl)buta-1,3-dienyl]-4-hydroxyoxan-2-one	C28H31F2N5O8S	CC(=O)NC(CSC(c1ccc(F)cc1)(c1ccc(F)cc1)C(C=CC1CC(O)CC(=O)O1)C(=O)[N+](C)([O-])N=NN)C(=O)O	-449.703	0.604798	0.0659952	0.845122	0.772596
57744	640.332	7.2	Fluocortolone caproate	C33H52FNO8S	CCCCCC(=O)OCC(O)C1C(C)CC2C3CC(F)C4CC(=O)CC(SCC(NC(C)=O)C(=O)O)C4(C)C3C(O)CC21C	-440.954	0.828629	0.640337	0.94066	0.92788
57745	640.332	7	3-Hydroxysintaxanthin	C36H51NO7S	CC(=O)NC(CSC(/C=C/C(C)=C/C=C\C=C(C)\C=C\C=C(\C)C1OC1C1(C)C(=O)CC(O)CC1(C)C)C(C)C(C)=O)C(=O)O	-496.637	0.641215	0.593597	0.860711	0.912695
58124	649.895	1	Ioxitalamic acid	C16H19I2N3O7S	CC(=O)NC(CSc1cc(I)c([N+]([O-])=C(C)O)c(I)c1C(O)=NCCO)C(=O)O	-315.16	0.0250097	0.839839	0.504362	0.964015
58747	668.165	0.8	6''-O-Acetylglycitin	C29H35NO15S	COc1cc2c(cc1O[C@@H]1O[C@H](COC(C)=O)[C@@H](O)[C@H](O)[C@H]1O)OC(O)C(SCC(NC(C)=O)C(=O)O)(c1ccc(O)cc1)C2O	-671.171	0.4202	0.238183	0.766306	0.777296
59563	693.173	0.8	Evernimicin	C28H39ClN2O14S	COc1c(SCC(NC(C)=O)C(=O)O)c(O)c(Cl)c(C)c1C(=O)OC1C(C)OC(O)CC1OC1CC(C)([N+](=O)[O-])C(OC)C(C)O1	-766.743	0.769471	0.752006	0.908782	0.946739
59617	695.132	5.2	Cephamycin A	C28H32N4O13S2	CC(=O)NC(CSC(=CC(=O)OCC1=C(C(=O)O)N2C(=O)C(O)(NC(=O)CCCC(N)C(=O)O)C2SC1)c1ccc(O)cc1)C(=O)O	-572.507	0.485512	0.0353095	0.790824	0.772596
60036	709.146	5.2	Sorafenib beta-D-Glucuronide	C30H29F3N4O11S	CC(=O)NC(CSc1ccc(N(C(=O)Nc2ccc(Oc3ccncc3)cc2)[C@@H]2O[C@H](C(=O)O)[C@@H](O)[C@H](O)[C@H]2O)cc1C(F)(F)F)C(=O)O	-459.289	0.392135	0.124627	0.744279	0.772596
